# Supplementary material for: Theranostic imaging and multimodal photodynamic therapy and immunotherapy using the mTOR signaling pathway
Source: Nat Commun. 2023 Sep 2;14:5350. doi: 10.1038/s41467-023-40826-5 (PMC10475087; doi:10.1038/s41467-023-40826-5)
Supplement: Supplementary file 3 — Source Data [file 41467_2023_40826_MOESM3_ESM.xlsx]

## Sheet: Figure 2a
wavelength(nm)	Abs	PL
300	3.79606
301	3.83721
302	3.87656
303	3.91503
304	3.94902
305	3.98032
306	4.00537
307	4.02594
308	4.03757
309	4.04383
310	4.04293
311	4.03757
312	4.02683
313	4.01431
314	4.00179
315	3.98748
316	3.95975
317	3.94365
318	3.93023
319	3.91682
320	3.90698
321	3.89535
322	3.8864
323	3.87656
324	3.86762
325	3.85599
326	3.84436
327	3.83184
328	3.822
329	3.80948
330	3.79517
331	3.77728
332	3.75939
333	3.73971
334	3.71556
335	3.6932
336	3.66905
337	3.63327
338	3.60018
339	3.56529
340	3.52504
341	3.483
342	3.43202
343	3.38551
344	3.33363
345	3.27191
346	3.20483
347	3.13417
348	3.05724
349	2.97585
350	2.89088
351	2.80054
352	2.7093
353	2.61628
354	2.52236
355	2.42576
356	2.32916
357	2.23345
358	2.13506
359	2.04115
360	1.9508
361	1.86315
362	1.77996
363	1.70125
364	1.62343
365	1.55277
366	1.4839
367	1.41682
368	1.35689
369	1.29785
370	1.24598
371	1.19857
372	1.15116
373	1.11002
374	1.07424
375	1.03757
376	1.00358
377	0.955277
378	0.924866
379	0.90161
380	0.880143
381	0.862254
382	0.847048
383	0.83542
384	0.824687
385	0.81932
386	0.813953
387	0.810376
388	0.809481
389	0.808587
390	0.81127
391	0.814848
392	0.81932
393	0.823792
394	0.831843
395	0.839893
396	0.847943
397	0.856887
398	0.866726
399	0.876565
400	0.886404
401	0.897138
402	0.905188
403	0.91771
404	0.927549
405	0.938283
406	0.949016
407	0.957961
408	0.970483
409	0.980322
410	0.991055
411	1.00089
412	1.00984
413	1.01789
414	1.02504
415	1.03041
416	1.03667
417	1.04025
418	1.04114
419	1.04204
420	1.04114
421	1.03846
422	1.03578
423	1.02952
424	1.02415
425	1.01789
426	1.00894
427	1.00089
428	0.99195
429	0.981216
430	0.971377
431	0.95975
432	0.949016
433	0.936494
434	0.924866
435	0.913238
436	0.898927
437	0.882826
438	0.868515
439	0.851521
440	0.833631
441	0.816637
442	0.796959
443	0.777281
444	0.755814
445	0.732558
446	0.708408
447	0.681574
448	0.653846
449	0.626118
450	0.59839
451	0.570662
452	0.542934
453	0.515206
454	0.486583
455	0.458855
456	0.432916
457	0.407871
458	0.383721
459	0.359571
460	0.338104
461	0.317531
462	0.298748
463	0.281753
464	0.266547
465	0.252236
466	0.238819
467	0.227191
468	0.217352
469	0.208408
470	0.200358
471	0.194097
472	0.18873
473	0.184258
474	0.18068
475	0.177102
476	0.175313
477	0.174419
478	0.174419
479	0.174419
480	0.175313
481	0.177102
482	0.177996
483	0.178891
484	0.18068
485	0.182469
486	0.186047
487	0.18873
488	0.190519
489	0.194097
490	0.19678
491	0.200358
492	0.203936
493	0.207513
494	0.211986
495	0.214669
496	0.218247
497	0.223614
498	0.227191
499	0.230769
500	0.235242
501	0.240608
502	0.245081
503	0.250447
504	0.254919
505	0.259392
506	0.263864
507	0.268336
508	0.274597
509	0.27907
510	0.284436
511	0.289803
512	0.29517
513	0.300537
514	0.305903
515	0.31127
516	0.316637
517	0.322004
518	0.32737
519	0.333631
520	0.339893
521	0.345259
522	0.350626
523	0.357782
524	0.364937
525	0.372987
526	0.381038
527	0.388193
528	0.395349
529	0.40161
530	0.407871
531	0.414132
532	0.419499
533	0.42576
534	0.432021
535	0.438283
536	0.445438
537	0.452594
538	0.460644
539	0.468694
540	0.47585
541	0.4839
542	0.49195
543	0.5
544	0.507156
545	0.515206
546	0.523256
547	0.530411
548	0.538462
549	0.547406
550	0.555456
551	0.563506
552	0.572451
553	0.580501
554	0.589445
555	0.597496
556	0.605546
557	0.61449
558	0.62254
559	0.631485
560	0.642218
561	0.651163
562	0.660107
563	0.669052
564	0.677996
565	0.686941
566	0.695886
567	0.70483
568	0.714669
569	0.723614
570	0.733453
571	0.742397
572	0.750447
573	0.758497
574	0.768336
575	0.777281
576	0.785331
577	0.794275
578	0.80322
579	0.81127
580	0.820215
581	0.828265
582	0.836315
583	0.844365
584	0.853309
585	0.86136
586	0.868515
587	0.875671
588	0.882826
589	0.889982
590	0.897138
591	0.904293
592	0.910555
593	0.916816
594	0.922182
595	0.928444
596	0.93381
597	0.940072
598	0.945438
599	0.950805
600	0.957066
601	0.961538
602	0.966011
603	0.970483
604	0.974955
605	0.978533
606	0.982111
607	0.985689
608	0.989267
609	0.991055
610	0.993739
611	0.995528
612	0.996422
613	0.998211
614	0.999106
615	0.999106
616	1
617	0.999106
618	0.998211
619	0.999106
620	0.999106
621	0.999106
622	0.998211
623	0.998211
624	0.997317
625	0.996422
626	0.993739
627	0.99195
628	0.988372
629	0.9839
630	0.978533
631	0.974061
632	0.968694
633	0.963327
634	0.958855
635	0.952594
636	0.947227
637	0.940966
638	0.935599
639	0.928444
640	0.922182
641	0.915027
642	0.907871
643	0.90161
644	0.89356
645	0.88551
646	0.87746
647	0.86941
648	0.860465
649	0.851521
650	0.841682
651	0.831843
652	0.822898
653	0.813953
654	0.804114
655	0.794275
656	0.783542
657	0.772809
658	0.761181
659	0.750447
660	0.739714
661	0.72898
662	0.717352
663	0.705725
664	0.693202
665	0.681574
666	0.669946
667	0.65653
668	0.644902
669	0.633274
670	0.620751
671	0.608229
672	0.596601
673	0.584079
674	0.570662
675	0.559928
676	0.547406
677	0.534884
678	0.522361
679	0.509839
680	0.497317
681	0.486583
682	0.474955
683	0.463327
684	0.450805
685	0.439177
686	0.427549
687	0.416816
688	0.410555
689	0.40161
690	0.390877
691	0.380143
692	0.36941
693	0.358676
694	0.347048
695	0.336315
696	0.324687
697	0.313953
698	0.302326
699	0.292487
700	0.280859
701	0.27102
702	0.261181
703	0.252236
704	0.242397
705	0.234347
706	0.226297
707	0.218247
708	0.210197
709	0.202147
710	0.194991
711	0.187835
712	0.181574
713	0.174419
714	0.169052
715	0.163685
716	0.15653
717	0.149374
718	0.143113
719	0.136852
720	0.129696
721	0.123435
722	0.118068
723	0.113596
724	0.109123
725	0.103757
726	0.09839
727	0.094812
728	0.09034
729	0.085868
730	0.08229
731	0.078712
732	0.075134
733	0.070662
734	0.067979
735	0.064401
736	0.060823
737	0.05814
738	0.055456
739	0.052773
740	0.050089
741	0.048301
742	0.045617
743	0.042934
744	0.041145
745	0.039356
746	0.038462
747	0.035778
748	0.034884
749	0.0322
750	0.031306
751	0.029517
752	0.027728
753	0.025939
754	0.02415
755	0.022361
756	0.020572
757	0.019678
758	0.018784
759	0.017889
760	0.0161
761	0.014311
762	0.013417
763	0.013417
764	0.012522
765	0.011628
766	0.010733
767	0.009839
768	0.008945
769	0.007156
770	0.007156
771	0.006261
772	0.005367
773	0.005367
774	0.004472
775	0.003578
776	0.003578
777	0.00805
778	0.011628
779	0.011628
780	0.011628
781	0.010733
782	0.010733
783	0.011628
784	0.010733
785	0.010733
786	0.010733
787	0.009839
788	0.009839
789	0.008945
790	0.008945
791	0.008945
792	0.00805
793	0.007156
794	0.007156
795	0.00805
796	0.008945
797	0.00805
798	0.007156
799	0.00805
800	0.00805
801	0.00805
802	0.00805
803	0.00805
804	0.006261
805	0.006261
806	0.006261
807	0.004472
808	0.004472
809	0.003578
810	0.002683
811	0.002683
812	0.002683
813	0.003578
814	0.003578
815	0.003578
816	0.004472
817	0.006261
818	0.007156
819	0.007156
820	0.008945
821	0.009839
822	0.00805
823	0.006261
824	0.005367
825	0.005367
826	0.005367
827	0.004472
828	0.004472
829	0.004472
830	0.003578
831	0.003578
832	0.002683
833	0.003578
834	0.002683
835	0.002683
836	0.001789
837	0.000894
838	0.001789
839	0.001789
840	0.000894
841	0.000894
842	0.002683
843	0.003578
844	0.004472
845	0.002683
846	0.003578
847	0.001789
848	0.000894
849	0.002683
850	0.001789
851	0.003578
852	0.003578
853	0.001789
854	0.004472
855	0.001789
856	0.000894
857	0.002683
900		0.967
901		0.966
902		0.971
903		0.972
904		0.968
905		0.979
906		0.981
907		0.979
908		0.982
909		0.977
910		0.988
911		0.998
912		0.988
913		0.993
914		0.993
915		0.995
916		0.988
917		1
918		0.992
919		0.996
920		0.994
921		0.996
922		0.991
923		0.994
924		0.998
925		0.987
926		0.989
927		0.995
928		0.979
929		0.979
930		0.976
931		0.979
932		0.974
933		0.978
934		0.972
935		0.974
936		0.981
937		0.976
938		0.976
939		0.968
940		0.962
941		0.966
942		0.959
943		0.955
944		0.949
945		0.946
946		0.952
947		0.941
948		0.939
949		0.937
950		0.936
951		0.931
952		0.933
953		0.928
954		0.921
955		0.912
956		0.917
957		0.917
958		0.906
959		0.905
960		0.903
961		0.896
962		0.886
963		0.884
964		0.88
965		0.88
966		0.876
967		0.867
968		0.861
969		0.849
970		0.856
971		0.853
972		0.856
973		0.846
974		0.845
975		0.841
976		0.842
977		0.833
978		0.835
979		0.834
980		0.834
981		0.825
982		0.816
983		0.816
984		0.814
985		0.809
986		0.807
987		0.801
988		0.789
989		0.788
990		0.786
991		0.782
992		0.781
993		0.768
994		0.768
995		0.759
996		0.757
997		0.757
998		0.745
999		0.748
1000		0.737
1001		0.736
1002		0.73
1003		0.729
1004		0.72
1005		0.718
1006		0.705
1007		0.708
1008		0.702
1009		0.699
1010		0.698
1011		0.686
1012		0.684
1013		0.676
1014		0.674
1015		0.668
1016		0.667
1017		0.666
1018		0.661
1019		0.656
1020		0.647
1021		0.643
1022		0.645
1023		0.64
1024		0.641
1025		0.635
1026		0.63
1027		0.625
1028		0.621
1029		0.613
1030		0.614
1031		0.607
1032		0.609
1033		0.602
1034		0.597
1035		0.592
1036		0.59
1037		0.592
1038		0.588
1039		0.584
1040		0.584
1041		0.579
1042		0.577
1043		0.565
1044		0.564
1045		0.561
1046		0.563
1047		0.551
1048		0.56
1049		0.561
1050		0.549
1051		0.544
1052		0.546
1053		0.543
1054		0.541
1055		0.541
1056		0.538
1057		0.535
1058		0.531
1059		0.527
1060		0.526
1061		0.528
1062		0.525
1063		0.52
1064		0.514
1065		0.522
1066		0.513
1067		0.512
1068		0.511
1069		0.511
1070		0.505
1071		0.499
1072		0.5
1073		0.499
1074		0.503
1075		0.498
1076		0.489
1077		0.494
1078		0.491
1079		0.492
1080		0.493
1081		0.481
1082		0.485
1083		0.483
1084		0.478
1085		0.477
1086		0.478
1087		0.471
1088		0.472
1089		0.468
1090		0.464
1091		0.467
1092		0.464
1093		0.464
1094		0.467
1095		0.458
1096		0.454
1097		0.451
1098		0.454
1099		0.452
1100		0.452
1101		0.446
1102		0.449
1103		0.446
1104		0.443
1105		0.444
1106		0.439
1107		0.444
1108		0.441
1109		0.436
1110		0.432
1111		0.43
1112		0.436
1113		0.431
1114		0.428
1115		0.429
1116		0.423
1117		0.425
1118		0.422
1119		0.423
1120		0.417
1121		0.416
1122		0.413
1123		0.415
1124		0.411
1125		0.409
1126		0.41
1127		0.406
1128		0.407
1129		0.404
1130		0.404
1131		0.402
1132		0.4
1133		0.403
1134		0.398
1135		0.398
1136		0.404
1137		0.4
1138		0.396
1139		0.402
1140		0.401
1141		0.395
1142		0.394
1143		0.392
1144		0.387
1145		0.391
1146		0.385
1147		0.385
1148		0.384
1149		0.377
1150		0.377
1151		0.378
1152		0.372
1153		0.37
1154		0.371
1155		0.38
1156		0.374
1157		0.375
1158		0.38
1159		0.374
1160		0.375
1161		0.376
1162		0.372
1163		0.374
1164		0.373
1165		0.373
1166		0.376
1167		0.374
1168		0.374
1169		0.369
1170		0.373
1171		0.37
1172		0.372
1173		0.377
1174		0.364
1175		0.37
1176		0.369
1177		0.369
1178		0.369
1179		0.368
1180		0.369
1181		0.371
1182		0.368
1183		0.368
1184		0.363
1185		0.368
1186		0.363
1187		0.368
1188		0.361
1189		0.36
1190		0.364
1191		0.365
1192		0.359
1193		0.36
1194		0.362
1195		0.363
1196		0.362
1197		0.363
1198		0.362
1199		0.355
1200		0.36
1201		0.357
1202		0.357
1203		0.357
1204		0.357
1205		0.356
1206		0.352
1207		0.354
1208		0.354
1209		0.354
1210		0.357
1211		0.352
1212		0.352
1213		0.352
1214		0.352
1215		0.349
1216		0.352
1217		0.352
1218		0.349
1219		0.348
1220		0.349
1221		0.347
1222		0.348
1223		0.345
1224		0.345
1225		0.35
1226		0.345
1227		0.352
1228		0.346
1229		0.346
1230		0.344
1231		0.35
1232		0.345
1233		0.341
1234		0.34
1235		0.348
1236		0.348
1237		0.349
1238		0.344
1239		0.338
1240		0.343
1241		0.342
1242		0.343
1243		0.348
1244		0.342
1245		0.343
1246		0.342
1247		0.337
1248		0.343
1249		0.339
1250		0.336
1251		0.337
1252		0.338
1253		0.336
1254		0.338
1255		0.336
1256		0.34
1257		0.332
1258		0.339
1259		0.338
1260		0.343
1261		0.338
1262		0.343
1263		0.339
1264		0.339
1265		0.34
1266		0.337
1267		0.339
1268		0.337
1269		0.332
1270		0.335
1271		0.334
1272		0.341
1273		0.333
1274		0.336
1275		0.337
1276		0.34
1277		0.335
1278		0.336
1279		0.343
1280		0.337
1281		0.336
1282		0.339
1283		0.337
1284		0.335
1285		0.334
1286		0.338
1287		0.333
1288		0.336
1289		0.337
1290		0.338
1291		0.338
1292		0.338
1293		0.336
1294		0.336
1295		0.338
1296		0.332
1297		0.336
1298		0.336
1299		0.334
1300		0.334
1301		0.335
1302		0.335
1303		0.337
1304		0.336
1305		0.329
1306		0.333
1307		0.34
1308		0.336
1309		0.333
1310		0.328
1311		0.334
1312		0.333
1313		0.334
1314		0.332
1315		0.332
1316		0.334
1317		0.334
1318		0.33
1319		0.33
1320		0.332
1321		0.332
1322		0.329
1323		0.329
1324		0.33
1325		0.329
1326		0.328
1327		0.329
1328		0.329
1329		0.332
1330		0.333
1331		0.332
1332		0.331
1333		0.332
1334		0.33
1335		0.327
1336		0.332
1337		0.333
1338		0.328
1339		0.33
1340		0.331
1341		0.325
1342		0.328
1343		0.33
1344		0.332
1345		0.326
1346		0.328
1347		0.33
1348		0.334
1349		0.328
1350		0.323
1351		0.326
1352		0.33
1353		0.331
1354		0.329
1355		0.329
1356		0.329
1357		0.331
1358		0.327
1359		0.33
1360		0.328
1361		0.329
1362		0.328
1363		0.325
1364		0.329
1365		0.324
1366		0.328
1367		0.326
1368		0.328
1369		0.327
1370		0.327
1371		0.325
1372		0.326
1373		0.331
1374		0.326
1375		0.332
1376		0.325
1377		0.325
1378		0.327
1379		0.33
1380		0.328
1381		0.326
1382		0.333
1383		0.325
1384		0.326
1385		0.325
1386		0.324
1387		0.328
1388		0.328
1389		0.322
1390		0.326
1391		0.328
1392		0.325
1393		0.326
1394		0.325
1395		0.325
1396		0.327
1397		0.326
1398		0.33
1399		0.33
1400		0.329

## Sheet: Figure 2b
wavelength(nm)	Abs	PL
300		0.276596
300.5		0.276596
301		0.283688
301.5		0.283688
302		0.283688
302.5		0.276596
303		0.29078
303.5		0.283688
304		0.283688
304.5		0.29078
305		0.29078
305.5		0.283688
306		0.29078
306.5		0.283688
307		0.29078
307.5		0.29078
308		0.29078
308.5		0.297872
309		0.304965
309.5		0.304965
310		0.297872
310.5		0.297872
311		0.304965
311.5		0.304965
312		0.304965
312.5		0.312057
313		0.304965
313.5		0.319149
314		0.312057
314.5		0.319149
315		0.312057
315.5		0.312057
316		0.319149
316.5		0.319149
317		0.312057
317.5		0.319149
318		0.319149
318.5		0.319149
319		0.319149
319.5		0.319149
320		0.312057
320.5		0.319149
321		0.312057
321.5		0.319149
322		0.304965
322.5		0.312057
323		0.326241
323.5		0.319149
324		0.319149
324.5		0.319149
325		0.312057
325.5		0.312057
326		0.312057
326.5		0.312057
327		0.319149
327.5		0.312057
328		0.319149
328.5		0.312057
329		0.312057
329.5		0.312057
330		0.312057
330.5		0.312057
331		0.312057
331.5		0.304965
332		0.304965
332.5		0.312057
333		0.312057
333.5		0.319149
334		0.312057
334.5		0.326241
335		0.312057
335.5		0.319149
336		0.319149
336.5		0.319149
337		0.326241
337.5		0.326241
338		0.319149
338.5		0.333333
339		0.333333
339.5		0.333333
340		0.326241
340.5		0.333333
341		0.333333
341.5		0.340426
342		0.333333
342.5		0.347518
343		0.340426
343.5		0.347518
344		0.347518
344.5		0.35461
345		0.361702
345.5		0.361702
346		0.35461
346.5		0.361702
347		0.368794
347.5		0.368794
348		0.368794
348.5		0.375887
349		0.382979
349.5		0.382979
350		0.382979
350.5		0.390071
351		0.390071
351.5		0.390071
352		0.397163
352.5		0.404255
353		0.404255
353.5		0.404255
354		0.411348
354.5		0.41844
355		0.41844
355.5		0.425532
356		0.425532
356.5		0.432624
357		0.432624
357.5		0.439716
358		0.446809
358.5		0.446809
359		0.453901
359.5		0.460993
360		0.468085
360.5		0.475177
361		0.48227
361.5		0.48227
362		0.489362
362.5		0.496454
363		0.489362
363.5		0.496454
364		0.510638
364.5		0.510638
365		0.51773
365.5		0.524823
366		0.524823
366.5		0.531915
367		0.539007
367.5		0.539007
368		0.546099
368.5		0.546099
369		0.553191
369.5		0.560284
370		0.560284
370.5		0.567376
371		0.574468
371.5		0.58156
372		0.574468
372.5		0.574468
373		0.58156
373.5		0.588652
374		0.588652
374.5		0.58156
375		0.588652
375.5		0.588652
376		0.588652
376.5		0.588652
377		0.588652
377.5		0.588652
378		0.588652
378.5		0.588652
379		0.58156
379.5		0.574468
380		0.58156
380.5		0.58156
381		0.574468
381.5		0.567376
382		0.567376
382.5		0.560284
383		0.553191
383.5		0.546099
384		0.546099
384.5		0.539007
385		0.531915
385.5		0.524823
386		0.524823
386.5		0.51773
387		0.510638
387.5		0.503546
388		0.496454
388.5		0.48227
389		0.48227
389.5		0.475177
390		0.468085
390.5		0.460993
391		0.453901
391.5		0.439716
392		0.439716
392.5		0.432624
393		0.425532
393.5		0.41844
394		0.404255
394.5		0.404255
395		0.397163
395.5		0.390071
396		0.382979
396.5		0.375887
397		0.361702
397.5		0.361702
398		0.361702
398.5		0.35461
399		0.347518
399.5		0.340426
400		0.333333
400.5		0.326241
401		0.326241
401.5		0.319149
402		0.312057
402.5		0.304965
403		0.297872
403.5		0.297872
404		0.29078
404.5		0.29078
405		0.283688
405.5		0.283688
406		0.276596
406.5		0.276596
407		0.276596
407.5		0.276596
408		0.269504
408.5		0.262411
409		0.262411
409.5		0.262411
410		0.255319
410.5		0.255319
411		0.255319
411.5		0.255319
412		0.255319
412.5		0.255319
413		0.248227
413.5		0.248227
414		0.248227
414.5		0.248227
415		0.248227
415.5		0.248227
416		0.248227
416.5		0.241135
417		0.241135
417.5		0.248227
418		0.241135
418.5		0.241135
419		0.241135
419.5		0.241135
420		0.241135
420.5		0.241135
421		0.241135
421.5		0.241135
422		0.248227
422.5		0.241135
423		0.241135
423.5		0.248227
424		0.248227
424.5		0.248227
425		0.248227
425.5		0.248227
426		0.248227
426.5		0.248227
427		0.248227
427.5		0.248227
428		0.248227
428.5		0.248227
429		0.248227
429.5		0.248227
430		0.248227
430.5		0.248227
431		0.248227
431.5		0.248227
432		0.248227
432.5		0.248227
433		0.248227
433.5		0.248227
434		0.248227
434.5		0.248227
435		0.248227
435.5		0.248227
436		0.248227
436.5		0.248227
437		0.248227
437.5		0.255319
438		0.248227
438.5		0.248227
439		0.255319
439.5		0.255319
440		0.248227
440.5		0.248227
441		0.248227
441.5		0.248227
442		0.241135
442.5		0.248227
443		0.241135
443.5		0.241135
444		0.248227
444.5		0.241135
445		0.241135
445.5		0.241135
446		0.241135
446.5		0.241135
447		0.234043
447.5		0.241135
448		0.234043
448.5		0.241135
449		0.234043
449.5		0.234043
450		0.234043
450.5		0.22695
451		0.234043
451.5		0.22695
452		0.22695
452.5		0.22695
453		0.22695
453.5		0.22695
454		0.219858
454.5		0.219858
455		0.219858
455.5		0.219858
456		0.212766
456.5		0.212766
457		0.212766
457.5		0.212766
458		0.205674
458.5		0.205674
459		0.205674
459.5		0.198582
460		0.198582
460.5		0.198582
461		0.198582
461.5		0.191489
462		0.191489
462.5		0.191489
463		0.184397
463.5		0.191489
464		0.184397
464.5		0.184397
465		0.184397
465.5		0.177305
466		0.177305
466.5		0.177305
467		0.170213
467.5		0.170213
468		0.170213
468.5		0.163121
469		0.163121
469.5		0.163121
470		0.163121
470.5		0.156028
471		0.156028
471.5		0.156028
472		0.156028
472.5		0.156028
473		0.148936
473.5		0.141844
474		0.148936
474.5		0.148936
475		0.141844
475.5		0.141844
476		0.141844
476.5		0.141844
477		0.141844
477.5		0.134752
478		0.134752
478.5		0.134752
479		0.134752
479.5		0.12766
480		0.12766
480.5		0.12766
481		0.12766
481.5		0.12766
482		0.12766
482.5		0.120567
483		0.120567
483.5		0.120567
484		0.120567
484.5		0.120567
485		0.120567
485.5		0.120567
486		0.120567
486.5		0.113475
487		0.113475
487.5		0.113475
488		0.120567
488.5		0.113475
489		0.113475
489.5		0.113475
490		0.113475
490.5		0.113475
491		0.113475
491.5		0.113475
492		0.113475
492.5		0.113475
493		0.113475
493.5		0.113475
494		0.106383
494.5		0.113475
495		0.106383
495.5		0.106383
496		0.106383
496.5		0.106383
497		0.106383
497.5		0.099291
498		0.106383
498.5		0.099291
499		0.106383
499.5		0.099291
500		0.099291
500.5		0.099291
501		0.099291
501.5		0.099291
502		0.099291
502.5		0.099291
503		0.099291
503.5		0.092199
504		0.092199
504.5		0.092199
505		0.092199
505.5		0.092199
506		0.092199
506.5		0.085106
507		0.092199
507.5		0.092199
508		0.092199
508.5		0.085106
509		0.085106
509.5		0.085106
510		0.085106
510.5		0.085106
511		0.085106
511.5		0.085106
512		0.085106
512.5		0.092199
513		0.092199
513.5		0.085106
514		0.092199
514.5		0.092199
515		0.092199
515.5		0.092199
516		0.092199
516.5		0.099291
517		0.099291
517.5		0.099291
518		0.099291
518.5		0.099291
519		0.099291
519.5		0.099291
520		0.106383
520.5		0.106383
521		0.106383
521.5		0.106383
522		0.106383
522.5		0.106383
523		0.106383
523.5		0.106383
524		0.113475
524.5		0.113475
525		0.113475
525.5		0.113475
526		0.113475
526.5		0.113475
527		0.113475
527.5		0.120567
528		0.113475
528.5		0.113475
529		0.113475
529.5		0.120567
530		0.120567
530.5		0.120567
531		0.120567
531.5		0.120567
532		0.120567
532.5		0.120567
533		0.120567
533.5		0.12766
534		0.120567
534.5		0.120567
535		0.12766
535.5		0.120567
536		0.12766
536.5		0.134752
537		0.12766
537.5		0.12766
538		0.12766
538.5		0.12766
539		0.134752
539.5		0.134752
540		0.134752
540.5		0.134752
541		0.134752
541.5		0.134752
542		0.134752
542.5		0.141844
543		0.134752
543.5		0.141844
544		0.141844
544.5		0.141844
545		0.141844
545.5		0.141844
546		0.141844
546.5		0.148936
547		0.141844
547.5		0.148936
548		0.148936
548.5		0.148936
549		0.148936
549.5		0.148936
550		0.148936
550.5		0.156028
551		0.156028
551.5		0.156028
552		0.156028
552.5		0.156028
553		0.156028
553.5		0.156028
554		0.156028
554.5		0.156028
555		0.163121
555.5		0.163121
556		0.163121
556.5		0.163121
557		0.170213
557.5		0.163121
558		0.170213
558.5		0.170213
559		0.170213
559.5		0.170213
560		0.177305
560.5		0.170213
561		0.177305
561.5		0.177305
562		0.177305
562.5		0.177305
563		0.177305
563.5		0.184397
564		0.184397
564.5		0.184397
565		0.184397
565.5		0.184397
566		0.191489
566.5		0.184397
567		0.191489
567.5		0.191489
568		0.198582
568.5		0.198582
569		0.198582
569.5		0.198582
570		0.198582
570.5		0.198582
571		0.205674
571.5		0.205674
572		0.212766
572.5		0.212766
573		0.212766
573.5		0.212766
574		0.219858
574.5		0.219858
575		0.22695
575.5		0.22695
576		0.22695
576.5		0.234043
577		0.234043
577.5		0.234043
578		0.234043
578.5		0.241135
579		0.241135
579.5		0.241135
580		0.248227
580.5		0.248227
581		0.255319
581.5		0.255319
582		0.262411
582.5		0.262411
583		0.269504
583.5		0.269504
584		0.276596
584.5		0.276596
585		0.283688
585.5		0.283688
586		0.29078
586.5		0.29078
587		0.297872
587.5		0.297872
588		0.304965
588.5		0.304965
589		0.312057
589.5		0.319149
590		0.319149
590.5		0.319149
591		0.326241
591.5		0.326241
592		0.333333
592.5		0.340426
593		0.347518
593.5		0.347518
594		0.347518
594.5		0.35461
595		0.361702
595.5		0.361702
596		0.361702
596.5		0.368794
597		0.375887
597.5		0.375887
598		0.375887
598.5		0.382979
599		0.390071
599.5		0.390071
600		0.397163
600.5		0.397163
601		0.404255
601.5		0.404255
602		0.411348
602.5		0.411348
603		0.411348
603.5		0.41844
604		0.41844
604.5		0.425532
605		0.425532
605.5		0.425532
606		0.425532
606.5		0.432624
607		0.432624
607.5		0.432624
608		0.432624
608.5		0.439716
609		0.439716
609.5		0.446809
610		0.446809
610.5		0.446809
611		0.446809
611.5		0.453901
612		0.453901
612.5		0.453901
613		0.453901
613.5		0.460993
614		0.460993
614.5		0.468085
615		0.468085
615.5		0.468085
616		0.468085
616.5		0.475177
617		0.475177
617.5		0.48227
618		0.48227
618.5		0.48227
619		0.489362
619.5		0.489362
620		0.489362
620.5		0.496454
621		0.496454
621.5		0.503546
622		0.503546
622.5		0.510638
623		0.510638
623.5		0.510638
624		0.51773
624.5		0.524823
625		0.531915
625.5		0.531915
626		0.539007
626.5		0.539007
627		0.546099
627.5		0.553191
628		0.560284
628.5		0.560284
629		0.567376
629.5		0.574468
630		0.58156
630.5		0.588652
631		0.595745
631.5		0.602837
632		0.609929
632.5		0.624113
633		0.624113
633.5		0.638298
634		0.64539
634.5		0.652482
635		0.659574
635.5		0.666667
636		0.680851
636.5		0.687943
637		0.695035
637.5		0.702128
638		0.716312
638.5		0.723404
639		0.730496
639.5		0.744681
640		0.751773
640.5		0.758865
641		0.77305
641.5		0.780142
642		0.794326
642.5		0.801418
643		0.808511
643.5		0.822695
644		0.829787
644.5		0.836879
645		0.843972
645.5		0.858156
646		0.865248
646.5		0.879433
647		0.886525
647.5		0.893617
648		0.900709
648.5		0.914894
649		0.914894
649.5		0.929078
650	0.164824	0.957447
652	0.183749	0.978723
654	0.211253	1
656	0.235795	1
658	0.265678	1
660	0.300975	0.992908
662	0.336893	0.964539
664	0.379661	0.943262
666	0.425668	0.900709
668	0.470232	0.858156
670	0.527411	0.808511
672	0.581178	0.751773
674	0.638399	0.695035
676	0.695128	0.638298
678	0.763025	0.58156
680	0.820274	0.531915
682	0.870679	0.475177
684	0.915224	0.432624
686	0.950643	0.390071
688	0.974003	0.35461
690	0.990247	0.319149
692	0.999761	0.29078
694	1	0.255319
696	0.990056	0.234043
698	0.974367	0.212766
700	0.946153	0.191489
702	0.916912	0.177305
704	0.880754
706	0.843779
708	0.798332
710	0.751936
712	0.704948
714	0.655373
716	0.614106
718	0.569341
720	0.522049
722	0.484061
724	0.436838
726	0.401927
728	0.36462
730	0.328873
732	0.29878
734	0.272176
736	0.247334
738	0.227757
740	0.207323
742	0.18936
744	0.174543
746	0.156587
748	0.145828
750	0.132331
752	0.122802
754	0.11402
756	0.102884
758	0.095086
760	0.088205
762	0.080573
764	0.074198
766	0.068386
768	0.062217
770	0.058173
772	0.054279
774	0.049138
776	0.045066
778	0.040911
780	0.037911
782	0.035473
784	0.032928
786	0.030413
788	0.027974
790	0.026034
792	0.023623
794	0.021757
796	0.019806
798	0.018206
800	0.016455
802	0.015061
804	0.013665
806	0.012541
808	0.011803
810	0.010867
812	0.01015
814	0.00954
816	0.008613
818	0.007798
820	0.006484
822	0.006085
824	0.005739
826	0.005233
828	0.004855
830	0.004591
832	0.004118
834	0.003514
836	0.003276
838	0.002955
840	0.002743
842	0.002366
844	0.002151
846	0.001914
848	0.001543
850	0.001859
852
854
856
858
860
862
864
866
868
870
872
874
876
878
880
882
884
886
888
890
892
894
896
898
900

## Sheet: Figure 2c
	PL		Abs
1400
1399
1398
1397
1396
1395
1394
1393
1392
1391
1390
1389
1388
1387
1386
1385
1384
1383
1382
1381
1380
1379
1378
1377
1376
1375
1374
1373
1372
1371
1370
1369
1368
1367
1366
1365
1364
1363
1362
1361
1360
1359
1358
1357
1356
1355
1354
1353
1352
1351
1350
1349
1348
1347
1346
1345
1344
1343
1342
1341
1340
1339
1338
1337
1336
1335
1334
1333
1332
1331
1330
1329
1328
1327
1326
1325
1324
1323
1322
1321
1320
1319
1318
1317
1316
1315
1314
1313
1312
1311
1310
1309
1308
1307
1306
1305
1304
1303
1302
1301
1300
1299
1298
1297
1296
1295
1294
1293
1292
1291
1290
1289
1288
1287
1286
1285
1284
1283
1282
1281
1280
1279
1278
1277
1276
1275
1274
1273
1272
1271
1270
1269
1268
1267
1266
1265
1264
1263
1262
1261
1260
1259
1258
1257
1256
1255
1254
1253
1252
1251
1250	0.137667
1249	0.139333
1248	0.1385
1247	0.136667
1246	0.139167
1245	0.138
1244	0.137
1243	0.138167
1242	0.136667
1241	0.1395
1240	0.138167
1239	0.138833
1238	0.1385
1237	0.1395
1236	0.138167
1235	0.1375
1234	0.137333
1233	0.141
1232	0.138833
1231	0.136667
1230	0.137333
1229	0.139
1228	0.139333
1227	0.138333
1226	0.14
1225	0.136667
1224	0.139333
1223	0.139
1222	0.138
1221	0.14
1220	0.140833
1219	0.138167
1218	0.139667
1217	0.139333
1216	0.138667
1215	0.14
1214	0.137833
1213	0.1405
1212	0.142667
1211	0.142667
1210	0.138833
1209	0.140167
1208	0.143167
1207	0.140333
1206	0.140333
1205	0.140667
1204	0.141
1203	0.140833
1202	0.138833
1201	0.140667
1200	0.142333
1199	0.144333
1198	0.140167
1197	0.143167
1196	0.144
1195	0.141333
1194	0.1425
1193	0.1415
1192	0.143167
1191	0.1435
1190	0.1425
1189	0.145
1188	0.1415
1187	0.143333
1186	0.144833
1185	0.145667
1184	0.142833
1183	0.147
1182	0.147667
1181	0.148
1180	0.144667
1179	0.146333
1178	0.1435
1177	0.149
1176	0.150333
1175	0.149167
1174	0.145333
1173	0.1515
1172	0.148167
1171	0.152333
1170	0.149667
1169	0.149167
1168	0.150333
1167	0.152
1166	0.151
1165	0.1505
1164	0.153
1163	0.153333
1162	0.155167
1161	0.1535
1160	0.151
1159	0.1525
1158	0.1525
1157	0.154833
1156	0.157
1155	0.157667
1154	0.156
1153	0.156833
1152	0.1575
1151	0.157833
1150	0.163167
1149	0.160167
1148	0.160333
1147	0.160667
1146	0.163333
1145	0.168333
1144	0.166667
1143	0.168333
1142	0.17
1141	0.171667
1140	0.173333
1139	0.175
1138	0.178333
1137	0.175
1136	0.18
1135	0.186667
1134	0.185
1133	0.19
1132	0.188333
1131	0.19
1130	0.193333
1129	0.19
1128	0.198333
1127	0.198333
1126	0.2
1125	0.198333
1124	0.203333
1123	0.201667
1122	0.205
1121	0.205
1120	0.206667
1119	0.205
1118	0.21
1117	0.215
1116	0.215
1115	0.218333
1114	0.216667
1113	0.22
1112	0.221667
1111	0.221667
1110	0.22
1109	0.223333
1108	0.225
1107	0.228333
1106	0.228333
1105	0.228333
1104	0.23
1103	0.233333
1102	0.233333
1101	0.235
1100	0.236667
1099	0.238333
1098	0.241667
1097	0.245
1096	0.248333
1095	0.243333
1094	0.25
1093	0.25
1092	0.25
1091	0.253333
1090	0.258333
1089	0.253333
1088	0.26
1087	0.26
1086	0.266667
1085	0.265
1084	0.266667
1083	0.266667
1082	0.271667
1081	0.271667
1080	0.271667
1079	0.276667
1078	0.283333
1077	0.278333
1076	0.281667
1075	0.283333
1074	0.285
1073	0.288333
1072	0.288333
1071	0.293333
1070	0.293333
1069	0.295
1068	0.296667
1067	0.298333
1066	0.298333
1065	0.303333
1064	0.308333
1063	0.305
1062	0.311667
1061	0.313333
1060	0.315
1059	0.315
1058	0.32
1057	0.32
1056	0.321667
1055	0.326667
1054	0.328333
1053	0.328333
1052	0.331667
1051	0.333333
1050	0.34
1049	0.34
1048	0.345
1047	0.343333
1046	0.343333
1045	0.348333
1044	0.346667
1043	0.353333
1042	0.351667
1041	0.355
1040	0.358333
1039	0.363333
1038	0.36
1037	0.365
1036	0.366667
1035	0.368333
1034	0.376667
1033	0.373333
1032	0.376667
1031	0.378333
1030	0.376667
1029	0.383333
1028	0.39
1027	0.386667
1026	0.388333
1025	0.391667
1024	0.39
1023	0.396667
1022	0.396667
1021	0.396667
1020	0.398333
1019	0.406667
1018	0.406667
1017	0.408333
1016	0.416667
1015	0.413333
1014	0.416667
1013	0.416667
1012	0.423333
1011	0.421667
1010	0.421667
1009	0.428333
1008	0.433333
1007	0.43
1006	0.438333
1005	0.446667
1004	0.445
1003	0.441667
1002	0.445
1001	0.445
1000	0.448333
999	0.453333
998	0.46
997	0.458333
996	0.46
995	0.465
994	0.47
993	0.47
992	0.48
991	0.48
990	0.481667
989	0.481667
988	0.486667
987	0.49
986	0.488333
985	0.496667
984	0.5
983	0.501667
982	0.505
981	0.513333
980	0.515
979	0.523333
978	0.523333
977	0.523333
976	0.53
975	0.533333
974	0.536667
973	0.543333
972	0.541667
971	0.545
970	0.543333
969	0.548333
968	0.553333
967	0.55
966	0.56
965	0.563333
964	0.556667
963	0.56
962	0.56
961	0.56
960	0.565
959	0.57
958	0.568333
957	0.586667
956	0.593333
955	0.593333
954	0.605
953	0.61
952	0.618333
951	0.625
950	0.631667
949	0.645
948	0.641667
947	0.658333
946	0.668333
945	0.675
944	0.686667
943	0.688333
942	0.706667
941	0.705
940	0.715
939	0.715
938	0.725
937	0.741667
936	0.736667
935	0.743333
934	0.751667
933	0.755
932	0.761667
931	0.766667
930	0.768333
929	0.771667
928	0.776667
927	0.788333
926	0.783333
925	0.788333
924	0.791667
923	0.798333
922	0.8
921	0.801667
920	0.806667
919	0.805
918	0.813333
917	0.816667
916	0.815
915	0.818333
914	0.813333
913	0.815
912	0.81
911	0.806667
910	0.8
909	0.806667
908	0.798333
907	0.785
906	0.785
905	0.775
904	0.765
903	0.755
902	0.751667
901	0.733333
900	0.701667
899
898
897
896
895
894
893
892
891
890
889
888
887
886
885
884
883
882
881
880
879
878
877
876
875
874
873
872
871
870
869
868
867
866
865
864
863
862
861
860
859
858
857
856
855
854
853
852
851
850			0.1014
849			0.102
848			0.1018
847			0.101
846			0.1026
845			0.1028
844			0.103
843			0.1032
842			0.1032
841			0.1038
840			0.1046
839			0.1054
838			0.106
837			0.106
836			0.1064
835			0.107
834			0.1074
833			0.1076
832			0.1084
831			0.1092
830			0.1096
829			0.1104
828			0.1108
827			0.1112
826			0.112
825			0.1126
824			0.1132
823			0.1136
822			0.114
821			0.1148
820			0.1156
819			0.116
818			0.1164
817			0.1166
816			0.1174
815			0.1184
814			0.1192
813			0.1194
812			0.1202
811			0.1208
810			0.1216
809			0.122
808			0.1226
807			0.1236
806			0.124
805			0.1246
804			0.1254
803			0.1258
802			0.1268
801			0.1276
800			0.128
799			0.1288
798			0.1296
797			0.1306
796			0.1312
795			0.1322
794			0.133
793			0.1336
792			0.1346
791			0.1354
790			0.1362
789			0.1374
788			0.1382
787			0.1392
786			0.1402
785			0.1412
784			0.1422
783			0.1432
782			0.144
781			0.1448
780			0.146
779			0.1472
778			0.1484
777			0.15
776			0.1512
775			0.1522
774			0.1536
773			0.155
772			0.1562
771			0.1578
770			0.1594
769			0.161
768			0.1624
767			0.1642
766			0.1662
765			0.1678
764			0.1694
763			0.1712
762			0.173
761			0.175
760			0.1772
759			0.1792
758			0.1816
757			0.1838
756			0.186
755			0.1886
754			0.191
753			0.1936
752			0.1962
751			0.1988
750			0.2014
749			0.2044
748			0.2072
747			0.2102
746			0.2136
745			0.2166
744			0.2196
743			0.223
742			0.2268
741			0.2302
740			0.2342
739			0.238
738			0.2418
737			0.2458
736			0.2506
735			0.255
734			0.2596
733			0.2642
732			0.2692
731			0.2746
730			0.2798
729			0.2852
728			0.2914
727			0.2982
726			0.3044
725			0.3114
724			0.319
723			0.3268
722			0.335
721			0.3436
720			0.3528
719			0.3624
718			0.3728
717			0.3834
716			0.3948
715			0.4064
714			0.4184
713			0.4306
712			0.4432
711			0.4564
710			0.4694
709			0.482
708			0.4944
707			0.5064
706			0.5178
705			0.528
704			0.5374
703			0.5458
702			0.5528
701			0.558
700			0.5622
699			0.5656
698			0.5674
697			0.5684
696			0.5686
695			0.5682
694			0.5674
693			0.5664
692			0.5652
691			0.5636
690			0.5622
689			0.5612
688			0.56
687			0.559
686			0.5582
685			0.5576
684			0.557
683			0.5566
682			0.5564
681			0.5568
680			0.5564
679			0.5568
678			0.557
677			0.5572
676			0.5576
675			0.5578
674			0.5586
673			0.5588
672			0.5592
671			0.5598
670			0.5602
669			0.5604
668			0.561
667			0.5612
666			0.5616
665			0.5616
664			0.5614
663			0.5612
662			0.5602
661			0.5594
660			0.558
659			0.5568
658			0.5548
657			0.5518
656			0.5486
655			0.5454
654			0.542
653			0.5382
652			0.5344
651			0.5302
650			0.5262
649			0.5222
648			0.5184
647			0.5148
646			0.5118
645			0.5098
644			0.5076
643			0.5064
642			0.5054
641			0.5054
640			0.5058
639			0.5064
638			0.5076
637			0.5096
636			0.512
635			0.515
634			0.5184
633			0.522
632			0.5258
631			0.53
630			0.5346
629			0.5392
628			0.5434
627			0.548
626			0.5524
625			0.5566
624			0.5602
623			0.5638
622			0.5662
621			0.5684
620			0.57
619			0.5706
618			0.5704
617			0.5696
616			0.5678
615			0.5654
614			0.5618
613			0.5576
612			0.5526
611			0.5468
610			0.5406
609			0.5342
608			0.5266
607			0.519
606			0.511
605			0.5028
604			0.4948
603			0.4866
602			0.4784
601			0.4706
600			0.4628
599			0.4552
598			0.4476
597			0.4402
596			0.4334
595			0.4268
594			0.4204
593			0.4142
592			0.4084
591			0.4032
590			0.3976
589			0.3928
588			0.3882
587			0.3838
586			0.3796
585			0.3754
584			0.3716
583			0.3682
582			0.3648
581			0.3618
580			0.3586
579			0.3558
578			0.3528
577			0.35
576			0.3474
575			0.3452
574			0.3424
573			0.3398
572			0.3376
571			0.3354
570			0.3328
569			0.3308
568			0.3286
567			0.3268
566			0.3246
565			0.3226
564			0.3204
563			0.3186
562			0.3168
561			0.3152
560			0.3134
559			0.3116
558			0.31
557			0.3084
556			0.307
555			0.3058
554			0.3044
553			0.3034
552			0.3024
551			0.3012
550			0.3004
549			0.2996
548			0.2986
547			0.2978
546			0.2972
545			0.297
544			0.2966
543			0.2962
542			0.2958
541			0.2956
540			0.2954
539			0.2954
538			0.2954
537			0.2956
536			0.2956
535			0.2958
534			0.296
533			0.2966
532			0.2968
531			0.2972
530			0.2978
529			0.2984
528			0.2992
527			0.2998
526			0.3004
525			0.3012
524			0.3022
523			0.303
522			0.304
521			0.3052
520			0.3062
519			0.3074
518			0.3088
517			0.3102
516			0.3114
515			0.3126
514			0.314
513			0.3156
512			0.3172
511			0.3192
510			0.321
509			0.3228
508			0.3246
507			0.3264
506			0.3286
505			0.3306
504			0.3326
503			0.335
502			0.3374
501			0.3396
500			0.3422
499			0.3446
498			0.347
497			0.3498
496			0.3526
495			0.3552
494			0.3578
493			0.3606
492			0.3638
491			0.3668
490			0.37
489			0.3734
488			0.3764
487			0.3798
486			0.3834
485			0.387
484			0.3908
483			0.3944
482			0.3982
481			0.4018
480			0.4058
479			0.4102
478			0.4146
477			0.4194
476			0.4242
475			0.429
474			0.434
473			0.4394
472			0.4446
471			0.4498
470			0.4554
469			0.461
468			0.467
467			0.473
466			0.4788
465			0.4848
464			0.4904
463			0.4968
462			0.5026
461			0.5086
460			0.5144
459			0.5202
458			0.5264
457			0.5318
456			0.5372
455			0.543
454			0.5482
453			0.5532
452			0.5582
451			0.563
450			0.5676
449			0.5718
448			0.5764
447			0.581
446			0.5852
445			0.589
444			0.5926
443			0.5964
442			0.6
441			0.6038
440			0.6074
439			0.611
438			0.6142
437			0.6172
436			0.6206
435			0.6242
434			0.6274
433			0.6306
432			0.6342
431			0.6368
430			0.6398
429			0.6432
428			0.6464
427			0.6496
426			0.6524
425			0.6552
424			0.6584
423			0.6614
422			0.6644
421			0.6676
420			0.6708
419			0.6746
418			0.678
417			0.6812
416			0.6856
415			0.6896
414			0.6938
413			0.6984
412			0.7034
411			0.708
410			0.7132
409			0.718
408			0.7234
407			0.729
406			0.7358
405			0.7412
404			0.747
403			0.754
402			0.7594
401			0.7662
400			0.7726
399			0.7794
398			0.7866
397			0.7938
396			0.8008
395			0.808
394			0.8146
393			0.8224
392			0.8294
391			0.837
390			0.8444
389			0.852
388			0.8594
387			0.8684
386			0.8756
385			0.8838
384			0.8918
383			0.9008
382			0.9084
381			0.9174
380			0.926
379			0.9356
378			0.9442
377			0.9544
376			0.9706
375			0.9774
374			0.9858
373			0.9954
372			1.0058
371			1.0172
370			1.0258
369			1.038
368			1.0488
367			1.0572
366			1.0716
365			1.0828
364			1.0932
363			1.1062
362			1.1166
361			1.1292
360			1.138
359			1.1486
358			1.1604
357			1.1706
356			1.1808
355			1.189
354			1.1994
353			1.2092
352			1.2142
351			1.2216
350			1.2284
349			1.2348
348			1.2418
347			1.2482
346			1.2516
345			1.2564
344			1.2602
343			1.2628
342			1.2684
341			1.2734
340			1.278
339			1.2822
338			1.2854
337			1.288
336			1.2942
335			1.2962
334			1.2996
333			1.307
332			1.3132
331			1.3182
330			1.3216
329			1.3278
328			1.334
327			1.3428
326			1.3466
325			1.3498
324			1.3542
323			1.3618
322			1.367
321			1.3712
320			1.3784
319			1.3842
318			1.3874
317			1.3918
316			1.3904
315			1.3936
314			1.3968
313			1.3996
312			1.4024
311			1.4048
310			1.4072
309			1.4088
308			1.4108
307			1.4136
306			1.4154
305			1.417
304			1.4192
303			1.4216
302			1.425
301			1.4288
300			1.4328

## Sheet: Figure 2f
Diameter	Intensity
0.4	0
0.463	0
0.536	0
0.621	0
0.719	0
0.833	0
0.965	0
1.12	0
1.29	0
1.5	0
1.74	0
2.01	0
2.33	0
2.7	0
3.12	0
3.62	0
4.19	0
4.85	0
5.61	0
6.5	0
7.53	0
8.72	0
10.1	0
11.7	0
13.5	0
15.7	0
18.2	0
21	0
24.4	0
28.2	0
32.7	0
37.8	0
43.8	0
50.7	3.79
58.8	13.9
68.1	22.2
78.8	22.1
91.3	16.6
106	10.4
122	5.74
142	2.91
164	1.39
190	0.636
220	0.286
255	0.126
295	0.0501
342	0.0155
396	0.00307
459	0.000228
531	0
615	0
712	0
825	0
955	0

## Sheet: Figure 2g
Field	Comp-NPs+TEMP+L	Comp-NPs+TEMP	TEMP
3400	-0.02016	-0.00315	-0.00227
3400.2	-0.02635	-0.00314	-0.00158
3400.39	-0.018	-0.00681	0.0016
3400.59	-0.01462	-0.00423	-0.00363
3400.78	-0.02153	-0.00137	-0.00369
3400.98	-0.01885	-0.00568	0.00523
3401.17	-0.00574	-0.00836	0.00864
3401.37	0.0017	-0.01387	0.00193
3401.56	-0.00873	-0.01055	-0.002
3401.76	-0.02101	0.00111	-0.000500329
3401.95	-0.01806	0.000659726	-0.00855
3402.15	-0.00871	-0.00455	-0.01684
3402.34	-0.007	-0.00684	-0.01721
3402.54	-0.00912	-0.00914	-0.01399
3402.73	-0.00726	-0.01188	-0.0072
3402.93	-0.01038	-0.01314	0.00716
3403.12	-0.0174	-0.00952	0.01439
3403.32	-0.0166	-0.0061	0.000451625
3403.52	-0.01674	-0.00765	-0.00751
3403.71	-0.0193	-0.00966	-0.00302
3403.91	-0.0248	-0.00944	-0.00537
3404.1	-0.03092	-0.01655	-0.02187
3404.3	-0.02915	-0.03202	-0.02969
3404.49	-0.03329	-0.03092	-0.01366
3404.69	-0.02519	-0.01158	-0.00699
3404.88	-0.00538	0.000761563	-0.01453
3405.08	-0.0116	-0.01101	-0.0172
3405.27	-0.02832	-0.03298	-0.01412
3405.47	-0.03211	-0.03764	-0.01272
3405.66	-0.02291	-0.02591	-0.02015
3405.86	-0.01604	-0.01097	-0.02681
3406.05	-0.02082	-0.01157	-0.02141
3406.25	-0.02575	-0.02678	-0.00962
3406.45	-0.02595	-0.02894	0.000974093
3406.64	-0.01366	-0.01582	-0.0019
3406.84	-0.00445	-0.00952	-0.01285
3407.03	-0.01292	-0.01486	-0.00894
3407.23	-0.01511	-0.02046	-0.00862
3407.42	-0.01449	-0.02588	-0.02046
3407.62	-0.01976	-0.02716	-0.01649
3407.81	-0.02664	-0.02046	-0.00684
3408.01	-0.03582	-0.01494	-0.00258
3408.2	-0.03911	-0.01206	-0.00495
3408.4	-0.04293	-0.01511	-0.01593
3408.59	-0.04483	-0.01734	-0.01777
3408.79	-0.03199	-0.01363	-0.01541
3408.98	-0.01826	-0.01421	-0.01466
3409.18	-0.02073	-0.01215	-0.01034
3409.38	-0.02654	-0.01351	-0.00779
3409.57	-0.02712	-0.01749	-0.01239
3409.77	-0.02907	-0.01178	-0.01817
3409.96	-0.03176	-0.01407	-0.02194
3410.16	-0.0358	-0.0216	-0.02451
3410.35	-0.03946	-0.02038	-0.02509
3410.55	-0.03281	-0.01659	-0.02877
3410.74	-0.02169	-0.01787	-0.02882
3410.94	-0.02543	-0.02282	-0.02507
3411.13	-0.02715	-0.02077	-0.03276
3411.33	-0.02164	-0.01505	-0.034
3411.52	-0.02608	-0.01755	-0.02035
3411.72	-0.02909	-0.01588	-0.01743
3411.91	-0.02857	-0.00652	-0.01679
3412.11	-0.02873	-0.01151	-0.0095
3412.3	-0.02956	-0.019	-0.0082
3412.5	-0.03411	-0.01353	-0.01189
3412.7	-0.04043	-0.01079	-0.01774
3412.89	-0.04329	-0.01399	-0.01996
3413.09	-0.03208	-0.01606	-0.01219
3413.28	-0.0213	-0.01702	-0.01161
3413.48	-0.02556	-0.01497	-0.02696
3413.67	-0.02856	-0.01353	-0.04045
3413.87	-0.02416	-0.02044	-0.04124
3414.06	-0.02187	-0.02747	-0.03008
3414.26	-0.0284	-0.02476	-0.01768
3414.45	-0.03618	-0.01841	-0.0147
3414.65	-0.03727	-0.01684	-0.02316
3414.84	-0.02775	-0.02316	-0.0317
3415.04	-0.02336	-0.02523	-0.0292
3415.23	-0.03304	-0.01748	-0.02499
3415.43	-0.03273	-0.01249	-0.02195
3415.62	-0.02064	-0.0159	-0.02198
3415.82	-0.01733	-0.02215	-0.02943
3416.02	-0.02657	-0.01901	-0.0281
3416.21	-0.02888	-0.01096	-0.02085
3416.41	-0.02849	-0.01069	-0.02342
3416.6	-0.03509	-0.02109	-0.02202
3416.8	-0.03737	-0.02731	-0.0207
3416.99	-0.03751	-0.02354	-0.0225
3417.19	-0.03273	-0.01802	-0.02089
3417.38	-0.01835	-0.00356	-0.02772
3417.58	-0.0187	0.00251	-0.03189
3417.77	-0.03285	-0.0104	-0.02725
3417.97	-0.03661	-0.0203	-0.02144
3418.16	-0.03631	-0.02324	-0.02112
3418.36	-0.03123	-0.01803	-0.0275
3418.55	-0.02532	-0.00622	-0.03313
3418.75	-0.02876	-0.00333	-0.03768
3418.95	-0.0253	-0.00801	-0.03737
3419.14	-0.01895	-0.01557	-0.02707
3419.34	-0.02022	-0.02777	-0.00647
3419.53	-0.01535	-0.03083	0.00151
3419.73	-0.01749	-0.01706	-0.01005
3419.92	-0.02618	-0.0078	-0.02139
3420.12	-0.02436	-0.01322	-0.02956
3420.31	-0.02957	-0.01275	-0.0276
3420.51	-0.03367	-0.0018	-0.02401
3420.7	-0.02524	-0.00295	-0.02462
3420.9	-0.02665	-0.01068	-0.02703
3421.09	-0.03596	-0.01408	-0.03115
3421.29	-0.03724	-0.02353	-0.02575
3421.48	-0.03178	-0.02797	-0.02589
3421.68	-0.0297	-0.02392	-0.02999
3421.88	-0.03167	-0.02108	-0.02438
3422.07	-0.02729	-0.02253	-0.02143
3422.27	-0.02146	-0.0162	-0.02433
3422.46	-0.02057	-0.00277	-0.02455
3422.66	-0.01855	-0.00583	-0.02302
3422.85	-0.01607	-0.01406	-0.02484
3423.05	-0.0241	-0.01338	-0.02577
3423.24	-0.03435	-0.01161	-0.02518
3423.44	-0.02118	-0.01766	-0.02252
3423.63	-0.00679	-0.02089	-0.0171
3423.83	-0.01206	-0.01413	-0.01847
3424.02	-0.02186	-0.01609	-0.02271
3424.22	-0.03623	-0.01616	-0.01204
3424.41	-0.04151	-0.01091	-0.0054
3424.61	-0.0349	-0.01934	-0.02102
3424.8	-0.03608	-0.02637	-0.03448
3425	-0.04519	-0.01908	-0.0316
3425.2	-0.04824	-0.0157	-0.02474
3425.39	-0.04762	-0.0168	-0.02717
3425.59	-0.04441	-0.00713	-0.02618
3425.78	-0.03226	-0.00121	-0.02086
3425.98	-0.03219	-0.0067	-0.01758
3426.17	-0.03903	-0.00964	-0.01137
3426.37	-0.03573	-0.01146	-0.01625
3426.56	-0.03804	-0.0196	-0.01751
3426.76	-0.03761	-0.02314	-0.0093
3426.95	-0.02987	-0.01726	-0.01116
3427.15	-0.02388	-0.02047	-0.01676
3427.34	-0.02064	-0.03223	-0.0248
3427.54	-0.02752	-0.03351	-0.03004
3427.73	-0.02669	-0.02774	-0.02524
3427.93	-0.01994	-0.02209	-0.02073
3428.12	-0.02186	-0.00925	-0.02443
3428.32	-0.02453	-0.00775	-0.02624
3428.52	-0.03118	-0.02165	-0.02677
3428.71	-0.03659	-0.02448	-0.03733
3428.91	-0.03131	-0.01937	-0.0416
3429.1	-0.016	-0.021	-0.02714
3429.3	-0.0141	-0.02961	-0.01705
3429.49	-0.02926	-0.02964	-0.0219
3429.69	-0.02569	-0.01725	-0.02365
3429.88	-0.02052	-0.00632	-0.02104
3430.08	-0.03655	-0.00349	-0.02083
3430.27	-0.0405	-0.01038	-0.02427
3430.47	-0.03155	-0.02076	-0.0245
3430.66	-0.02895	-0.03182	-0.01705
3430.86	-0.02381	-0.03865	-0.01756
3431.05	-0.02127	-0.03536	-0.02784
3431.25	-0.02828	-0.02709	-0.03358
3431.45	-0.03047	-0.0231	-0.029
3431.64	-0.02569	-0.02911	-0.01453
3431.84	-0.02454	-0.03314	-0.00615
3432.03	-0.02313	-0.02997	-0.01221
3432.23	-0.02166	-0.02677	-0.01479
3432.42	-0.02162	-0.02907	-0.0188
3432.62	-0.01518	-0.02938	-0.02468
3432.81	-0.01292	-0.01561	-0.01913
3433.01	-0.01695	-0.00828	-0.02439
3433.2	-0.01982	-0.02071	-0.03782
3433.4	-0.02112	-0.0289	-0.03924
3433.59	-0.01831	-0.02366	-0.03395
3433.79	-0.01803	-0.02353	-0.0263
3433.98	-0.01953	-0.03504	-0.02166
3434.18	-0.01955	-0.04135	-0.0229
3434.38	-0.0174	-0.03352	-0.02865
3434.57	-0.0186	-0.0214	-0.02876
3434.77	-0.02951	-0.01605	-0.02033
3434.96	-0.03703	-0.0207	-0.01566
3435.16	-0.03921	-0.0309	-0.01312
3435.35	-0.04197	-0.03248	-0.00912
3435.55	-0.04139	-0.02209	-0.00917
3435.74	-0.03293	-0.01651	-0.01624
3435.94	-0.02507	-0.01812	-0.02267
3436.13	-0.0264	-0.01683	-0.02276
3436.33	-0.03577	-0.00675	-0.02272
3436.52	-0.04468	-0.00136	-0.0172
3436.72	-0.03365	-0.01063	-0.01188
3436.91	-0.02242	-0.02657	-0.01921
3437.11	-0.03055	-0.03297	-0.02872
3437.3	-0.04137	-0.01697	-0.04173
3437.5	-0.04278	-0.01095	-0.04711
3437.7	-0.03293	-0.02324	-0.03162
3437.89	-0.02712	-0.02577	-0.02962
3438.09	-0.03073	-0.02388	-0.03891
3438.28	-0.03642	-0.02333	-0.03083
3438.48	-0.03852	-0.02024	-0.01957
3438.67	-0.03667	-0.01585	-0.01621
3438.87	-0.03309	-0.01273	-0.01517
3439.06	-0.02971	-0.02029	-0.01764
3439.26	-0.02644	-0.02714	-0.02561
3439.45	-0.02209	-0.02028	-0.02922
3439.65	-0.02003	-0.01644	-0.02154
3439.84	-0.02177	-0.02175	-0.01163
3440.04	-0.03292	-0.0217	-0.01143
3440.23	-0.04571	-0.01644	-0.01601
3440.43	-0.04119	-0.01917	-0.01953
3440.62	-0.02825	-0.02145	-0.02602
3440.82	-0.02199	-0.01859	-0.03226
3441.02	-0.01789	-0.01738	-0.02511
3441.21	-0.02123	-0.02153	-0.01024
3441.41	-0.03164	-0.0216	-0.01049
3441.6	-0.03846	-0.00624	-0.02352
3441.8	-0.0391	-0.000309939	-0.03292
3441.99	-0.03189	-0.0132	-0.03316
3442.19	-0.02781	-0.02091	-0.02878
3442.38	-0.0325	-0.01544	-0.024
3442.58	-0.03722	-0.01278	-0.02284
3442.77	-0.03832	-0.01544	-0.02309
3442.97	-0.02748	-0.01065	-0.0292
3443.16	-0.01856	-0.00964	-0.03724
3443.36	-0.02326	-0.01972	-0.02836
3443.55	-0.02921	-0.02167	-0.0173
3443.75	-0.02924	-0.02053	-0.01698
3443.95	-0.02743	-0.0299	-0.01883
3444.14	-0.03528	-0.02929	-0.02169
3444.34	-0.03509	-0.01553	-0.01987
3444.53	-0.026	-0.00463	-0.00969
3444.73	-0.02848	-0.00495	-0.01212
3444.92	-0.02721	-0.01688	-0.02717
3445.12	-0.01927	-0.02003	-0.03658
3445.31	-0.01942	-0.00975	-0.03289
3445.51	-0.02827	-0.00667	-0.0167
3445.7	-0.04002	-0.01655	-0.01094
3445.9	-0.04351	-0.01953	-0.01662
3446.09	-0.04092	-0.01069	-0.01509
3446.29	-0.03329	-0.01165	-0.01182
3446.48	-0.02301	-0.01748	-0.01301
3446.68	-0.02357	-0.0124	-0.01863
3446.88	-0.03183	-0.00254	-0.02547
3447.07	-0.02862	-0.00288	-0.0201
3447.27	-0.01911	-0.0145	-0.01497
3447.46	-0.02453	-0.01839	-0.02086
3447.66	-0.03137	-0.01764	-0.03071
3447.85	-0.03278	-0.02015	-0.0371
3448.05	-0.03606	-0.02041	-0.03302
3448.24	-0.03137	-0.02254	-0.02715
3448.44	-0.02265	-0.02153	-0.01894
3448.63	-0.02186	-0.01289	-0.01784
3448.83	-0.02112	-0.00288	-0.02554
3449.02	-0.02366	0.000239095	-0.01734
3449.22	-0.03404	-0.00373	-0.00254
3449.41	-0.0282	-0.00446	-0.000106265
3449.61	-0.0219	-0.0045	-0.00166
3449.8	-0.0319	-0.01459	-0.00865
3450	-0.03125	-0.03363	-0.02053
3450.2	-0.03032	-0.03416	-0.02182
3450.39	-0.03309	-0.01791	-0.01575
3450.59	-0.02973	-0.01849	-0.01299
3450.78	-0.03564	-0.02143	-0.02015
3450.98	-0.04144	-0.01816	-0.03464
3451.17	-0.03482	-0.01662	-0.03899
3451.37	-0.03424	-0.01041	-0.03308
3451.56	-0.0441	-0.01078	-0.02984
3451.76	-0.04346	-0.01634	-0.02442
3451.95	-0.03968	-0.02017	-0.0198
3452.15	-0.0344	-0.02366	-0.02313
3452.34	-0.02568	-0.02659	-0.0217
3452.54	-0.03256	-0.02963	-0.02306
3452.73	-0.03083	-0.02952	-0.02677
3452.93	-0.02589	-0.02456	-0.02474
3453.12	-0.03805	-0.02253	-0.0244
3453.32	-0.0371	-0.02095	-0.01936
3453.52	-0.02804	-0.0128	-0.02686
3453.71	-0.02255	-0.02078	-0.04131
3453.91	-0.02512	-0.03373	-0.03052
3454.1	-0.03933	-0.02402	-0.0098
3454.3	-0.04816	-0.00978	-0.01078
3454.49	-0.04897	-0.00218	-0.02602
3454.69	-0.04848	0.00135	-0.03029
3454.88	-0.0499	-0.00752	-0.03069
3455.08	-0.0422	-0.02839	-0.0335
3455.27	-0.02763	-0.04033	-0.0286
3455.47	-0.01979	-0.0317	-0.0288
3455.66	-0.02072	-0.02096	-0.0331
3455.86	-0.02553	-0.01733	-0.02343
3456.05	-0.02221	-0.01874	-0.01625
3456.25	-0.01857	-0.02104	-0.01641
3456.45	-0.02357	-0.01381	-0.01218
3456.64	-0.03205	-0.00555	-0.01209
3456.84	-0.0328	-0.0115	-0.01779
3457.03	-0.02597	-0.0252	-0.02186
3457.23	-0.02621	-0.03095	-0.02397
3457.42	-0.03651	-0.0273	-0.02802
3457.62	-0.0463	-0.01926	-0.03597
3457.81	-0.03392	-0.01577	-0.03404
3458.01	-0.01743	-0.017	-0.02086
3458.2	-0.02138	-0.01384	-0.0167
3458.4	-0.02647	-0.01497	-0.02503
3458.59	-0.0316	-0.02092	-0.03169
3458.79	-0.03872	-0.0227	-0.02124
3458.98	-0.02916	-0.02365	-0.01742
3459.18	-0.00613	-0.02642	-0.02786
3459.38	-0.00352	-0.02437	-0.0226
3459.57	-0.03117	-0.01362	-0.02292
3459.77	-0.04596	-0.01187	-0.03408
3459.96	-0.04202	-0.02808	-0.03702
3460.16	-0.0474	-0.04301	-0.03999
3460.35	-0.05093	-0.02972	-0.03367
3460.55	-0.05298	-0.00742	-0.01543
3460.74	-0.06011	-0.01453	-0.00281
3460.94	-0.05994	-0.02623	-0.01106
3461.13	-0.05478	-0.01789	-0.02321
3461.33	-0.04895	-0.00527	-0.02209
3461.52	-0.04365	0.00134	-0.03488
3461.72	-0.04578	-0.00366	-0.04879
3461.91	-0.04052	-0.01235	-0.03565
3462.11	-0.02833	-0.01602	-0.02097
3462.3	-0.03441	-0.02096	-0.02346
3462.5	-0.04839	-0.02818	-0.02794
3462.7	-0.0523	-0.03364	-0.02638
3462.89	-0.04429	-0.02682	-0.02623
3463.09	-0.03756	-0.01183	-0.02537
3463.28	-0.04281	-0.0034	-0.01939
3463.48	-0.04859	0.000885539	-0.01875
3463.67	-0.04914	-0.00245	-0.0237
3463.87	-0.0484	-0.0164	-0.02362
3464.06	-0.04035	-0.02	-0.02348
3464.26	-0.02834	-0.01401	-0.01689
3464.45	-0.02887	-0.01689	-0.00719
3464.65	-0.03363	-0.01751	-0.01099
3464.84	-0.02624	-0.01648	-0.01935
3465.04	-0.01797	-0.02439	-0.02405
3465.23	-0.01743	-0.02982	-0.02325
3465.43	-0.02152	-0.02368	-0.0206
3465.62	-0.03469	-0.00958	-0.01893
3465.82	-0.04223	-0.01164	-0.01319
3466.02	-0.02967	-0.01846	-0.01794
3466.21	-0.01973	-0.0178	-0.0347
3466.41	-0.02659	-0.02697	-0.03543
3466.6	-0.0254	-0.02109	-0.02815
3466.8	-0.02143	-0.01469	-0.02606
3466.99	-0.02971	-0.02634	-0.01501
3467.19	-0.03051	-0.02444	-0.00329
3467.38	-0.02872	-0.01062	-0.00577
3467.58	-0.03507	-0.00691	-0.01108
3467.77	-0.03581	-0.0171	-0.01151
3467.97	-0.02491	-0.01777	-0.01466
3468.16	-0.02299	-0.01002	-0.01614
3468.36	-0.03406	-0.0099	-0.01602
3468.55	-0.03942	-0.01124	-0.01885
3468.75	-0.03771	-0.01516	-0.02186
3468.95	-0.03554	-0.01833	-0.01938
3469.14	-0.037	-0.01796	-0.01484
3469.34	-0.03575	-0.01918	-0.01553
3469.53	-0.02884	-0.01616	-0.01995
3469.73	-0.03075	-0.00948	-0.01671
3469.92	-0.03737	-0.01685	-0.00396
3470.12	-0.03198	-0.03018	-0.01216
3470.31	-0.02786	-0.02897	-0.03249
3470.51	-0.02452	-0.01086	-0.02843
3470.7	-0.01831	0.00398	-0.01817
3470.9	-0.02277	-0.00673	-0.01826
3471.09	-0.03081	-0.0225	-0.01086
3471.29	-0.03776	-0.02893	-0.00614
3471.48	-0.03886	-0.0273	-0.0144
3471.68	-0.03748	-0.01738	-0.01846
3471.88	-0.04373	-0.00684	-0.01809
3472.07	-0.04526	-0.00371	-0.01766
3472.27	-0.03441	-0.01684	-0.01175
3472.46	-0.02947	-0.02498	-0.00926
3472.66	-0.03409	-0.02194	-0.0171
3472.85	-0.03477	-0.02208	-0.02008
3473.05	-0.03255	-0.01832	-0.01209
3473.24	-0.02785	-0.01364	-0.0087
3473.44	-0.01814	-0.01747	-0.01087
3473.63	-0.01796	-0.02254	-0.01164
3473.83	-0.02579	-0.0184	-0.01581
3474.02	-0.02729	-0.00825	-0.01566
3474.22	-0.02765	-0.00129	-0.00535
3474.41	-0.02616	-0.00444	0.00236
3474.61	-0.02921	-0.0017	-0.00279
3474.8	-0.03176	0.0092	-0.02011
3475	-0.02771	0.00092096	-0.02438
3475.2	-0.03036	-0.01263	-0.0077
3475.39	-0.02745	-0.01608	-0.0048
3475.59	-0.0182	-0.01936	-0.01547
3475.78	-0.01545	-0.0144	-0.01868
3475.98	-0.01471	-0.00764	-0.01874
3476.17	-0.01915	-0.00963	-0.01981
3476.37	-0.01656	-0.00811	-0.01614
3476.56	0.00494	0.00124	-0.00925
3476.76	0.02383	0.00795	-0.00382
3476.95	0.02853	0.00747	-0.00267
3477.15	0.02988	0.00653	-0.00222
3477.34	0.02612	0.00153	0.000642016
3477.54	0.00532	-0.01465	-0.00828
3477.73	-0.02628	-0.02684	-0.02702
3477.93	-0.0544	-0.02867	-0.03299
3478.12	-0.08212	-0.03449	-0.02435
3478.32	-0.09656	-0.04043	-0.02214
3478.52	-0.08127	-0.03306	-0.028
3478.71	-0.0677	-0.01867	-0.02768
3478.91	-0.06801	-0.01162	-0.02654
3479.1	-0.06259	-0.01942	-0.03185
3479.3	-0.05484	-0.02296	-0.03029
3479.49	-0.04943	-0.01288	-0.0179
3479.69	-0.04167	-0.01396	-0.01311
3479.88	-0.03069	-0.02386	-0.02373
3480.08	-0.02204	-0.0253	-0.03094
3480.27	-0.01861	-0.02077	-0.02315
3480.47	-0.01958	-0.02013	-0.01627
3480.66	-0.02148	-0.02354	-0.02096
3480.86	-0.02346	-0.02214	-0.02797
3481.05	-0.0312	-0.02145	-0.02794
3481.25	-0.03923	-0.02597	-0.02749
3481.45	-0.04642	-0.01942	-0.02742
3481.64	-0.0438	-0.00971	-0.02147
3481.84	-0.03119	-0.0099	-0.01869
3482.03	-0.02436	-0.01037	-0.02233
3482.23	-0.02485	-0.00916	-0.02198
3482.42	-0.03196	-0.01764	-0.01221
3482.62	-0.03233	-0.02946	-0.01304
3482.81	-0.0275	-0.02308	-0.028
3483.01	-0.02913	-0.01415	-0.02732
3483.2	-0.0325	-0.00668	-0.02288
3483.4	-0.02955	0.00257	-0.02908
3483.59	-0.02403	-0.00503	-0.02925
3483.79	-0.02318	-0.02055	-0.02775
3483.98	-0.02288	-0.01809	-0.0266
3484.18	-0.01616	-0.00507	-0.02272
3484.38	-0.01226	-0.00808	-0.01605
3484.57	-0.02027	-0.01412	-0.01125
3484.77	-0.02747	-0.0205	-0.02019
3484.96	-0.03131	-0.02784	-0.03102
3485.16	-0.03002	-0.02231	-0.02956
3485.35	-0.0265	-0.01942	-0.02412
3485.55	-0.02456	-0.01771	-0.02391
3485.74	-0.02148	-0.02055	-0.01471
3485.94	-0.02696	-0.02675	-0.00607
3486.13	-0.034	-0.0222	-0.01842
3486.33	-0.03529	-0.02428	-0.0246
3486.52	-0.03773	-0.0233	-0.02007
3486.72	-0.0316	-0.01349	-0.01474
3486.91	-0.02285	-0.01946	-0.01203
3487.11	-0.02365	-0.02828	-0.02739
3487.3	-0.02129	-0.02556	-0.039
3487.5	-0.01606	-0.01708	-0.02629
3487.7	-0.01386	-0.0058	-0.01616
3487.89	-0.01459	-0.00315	-0.02493
3488.09	-0.02298	-0.00375	-0.02893
3488.28	-0.02935	-0.00694	-0.01627
3488.48	-0.02728	-0.01831	-0.00807
3488.67	-0.02515	-0.01695	-0.01226
3488.87	-0.02267	-0.00837	-0.01229
3489.06	-0.02101	-0.00557	-0.01127
3489.26	-0.02275	-0.00336	-0.01246
3489.45	-0.02463	-0.01288	-0.00617
3489.65	-0.02299	-0.02022	-0.00852
3489.84	-0.01827	-0.00894	-0.01869
3490.04	-0.01673	-0.00671	-0.01656
3490.23	-0.01898	-0.01307	-0.0178
3490.43	-0.01399	-0.00944	-0.02593
3490.62	-0.00649	-0.00275	-0.02608
3490.82	-0.0148	0.00461	-0.0176
3491.02	-0.02598	0.00161	-0.00883
3491.21	-0.0258	-0.00654	-0.00535
3491.41	-0.02206	-0.00488	3.09939e-05
3491.6	-0.0237	-0.00932	0.00409
3491.8	-0.03166	-0.01387	-0.00179
3491.99	-0.02541	-0.00925	-0.01054
3492.19	-0.01619	-0.00693	-0.0065
3492.38	-0.02951	-0.00402	0.0012
3492.58	-0.03101	-0.00589	0.00285
3492.77	-0.00438	-0.01911	0.00241
3492.97	0.02008	-0.01934	-0.00104
3493.16	0.02753	5.756e-05	-0.00383
3493.36	0.02603	0.01383	-0.00783
3493.55	0.03215	0.01613	-0.00126
3493.75	0.03614	0.00918	0.00677
3493.95	0.02209	-0.0089	-0.00638
3494.14	-0.00648	-0.02116	-0.01414
3494.34	-0.04035	-0.02794	-0.00306
3494.53	-0.06825	-0.03457	-0.00127
3494.73	-0.0908	-0.03833	-0.02017
3494.92	-0.09857	-0.04387	-0.03431
3495.12	-0.0879	-0.04015	-0.03144
3495.31	-0.08162	-0.02911	-0.03079
3495.51	-0.07479	-0.02522	-0.03975
3495.7	-0.05417	-0.02415	-0.03948
3495.9	-0.04513	-0.01644	-0.02428
3496.09	-0.0519	-0.01721	-0.01715
3496.29	-0.05201	-0.02642	-0.0194
3496.48	-0.04853	-0.03006	-0.02732
3496.68	-0.04755	-0.031	-0.03764
3496.88	-0.03868	-0.02483	-0.03438
3497.07	-0.02931	-0.01625	-0.02201
3497.27	-0.03307	-0.01435	-0.00845
3497.46	-0.03578	-0.01249	-0.01541
3497.66	-0.03656	-0.01489	-0.0426
3497.85	-0.0398	-0.02228	-0.04928
3498.05	-0.04366	-0.02766	-0.03681
3498.24	-0.05096	-0.02322	-0.03045
3498.44	-0.04789	-0.01731	-0.03319
3498.63	-0.04161	-0.0248	-0.03491
3498.83	-0.04425	-0.02821	-0.03384
3499.02	-0.04453	-0.0327	-0.03958
3499.22	-0.03813	-0.03596	-0.0487
3499.41	-0.03528	-0.02906	-0.04658
3499.61	-0.04727	-0.03108	-0.02685
3499.8	-0.05893	-0.03503	-0.01071
3500	-0.05535	-0.02934	-0.01845
3500.2	-0.04565	-0.01955	-0.03234
3500.39	-0.0431	-0.00919	-0.03327
3500.59	-0.04995	-0.00723	-0.02912
3500.78	-0.05757	-0.0229	-0.02387
3500.98	-0.05774	-0.03963	-0.02382
3501.17	-0.05514	-0.04295	-0.03633
3501.37	-0.0561	-0.03983	-0.03955
3501.56	-0.05187	-0.03396	-0.03097
3501.76	-0.0364	-0.03651	-0.03648
3501.95	-0.02291	-0.04129	-0.04938
3502.15	-0.0255	-0.03763	-0.04881
3502.34	-0.03597	-0.03555	-0.04408
3502.54	-0.04192	-0.03648	-0.04697
3502.73	-0.04225	-0.03967	-0.05519
3502.93	-0.04736	-0.03817	-0.05354
3503.12	-0.05432	-0.03399	-0.04363
3503.32	-0.05364	-0.03249	-0.04143
3503.52	-0.05461	-0.02932	-0.03543
3503.71	-0.05473	-0.02501	-0.03473
3503.91	-0.04758	-0.02938	-0.04211
3504.1	-0.04479	-0.04625	-0.04074
3504.3	-0.05617	-0.04731	-0.03888
3504.49	-0.06291	-0.03511	-0.03934
3504.69	-0.05239	-0.04079	-0.04151
3504.88	-0.04335	-0.04014	-0.04773
3505.08	-0.04263	-0.02952	-0.04766
3505.27	-0.04309	-0.03257	-0.03187
3505.47	-0.04592	-0.02981	-0.02179
3505.66	-0.05444	-0.02001	-0.03345
3505.86	-0.06108	-0.01759	-0.04067
3506.05	-0.06282	-0.02098	-0.03668
3506.25	-0.0623	-0.03213	-0.03678
3506.45	-0.06055	-0.03502	-0.03661
3506.64	-0.05564	-0.02551	-0.03783
3506.84	-0.04445	-0.02656	-0.04579
3507.03	-0.04535	-0.02979	-0.04887
3507.23	-0.05802	-0.03215	-0.04706
3507.42	-0.05068	-0.03307	-0.04433
3507.62	-0.0321	-0.03033	-0.02847
3507.81	-0.03415	-0.03617	-0.02213
3508.01	-0.04788	-0.032	-0.03315
3508.2	-0.05344	-0.02433	-0.03142
3508.4	-0.05555	-0.02642	-0.02248
3508.59	-0.05421	-0.02716	-0.02141
3508.79	-0.04733	-0.03201	-0.02401
3508.98	-0.04018	-0.03756	-0.02422
3509.18	-0.03745	-0.03643	-0.03295
3509.38	-0.03862	-0.03817	-0.04322
3509.57	-0.02961	-0.04192	-0.03777
3509.77	-0.00673	-0.03883	-0.03426
3509.96	0.01061	-0.04952	-0.04323
3510.16	0.01345	-0.06357	-0.04719
3510.35	0.00692	-0.04986	-0.04073
3510.55	-0.0123	-0.03377	-0.03895
3510.74	-0.03589	-0.03032	-0.0442
3510.94	-0.06158	-0.02381	-0.04987
3511.13	-0.08632	-0.02797	-0.05079
3511.33	-0.10292	-0.05025	-0.04203
3511.52	-0.11103	-0.06598	-0.03411
3511.72	-0.10197	-0.06614	-0.03411
3511.91	-0.08816	-0.05704	-0.03388
3512.11	-0.07497	-0.04308	-0.03748
3512.3	-0.06391	-0.03891	-0.05098
3512.5	-0.06185	-0.04699	-0.05642
3512.7	-0.06161	-0.04657	-0.05314
3512.89	-0.0568	-0.04284	-0.05649
3513.09	-0.05151	-0.053	-0.05504
3513.28	-0.05644	-0.0576	-0.04452
3513.48	-0.05747	-0.04158	-0.04605
3513.67	-0.05709	-0.03181	-0.05241
3513.87	-0.06423	-0.0404	-0.0477
3514.06	-0.06998	-0.04808	-0.04908
3514.26	-0.07348	-0.04557	-0.04902
3514.45	-0.06168	-0.04442	-0.0354
3514.65	-0.04564	-0.04678	-0.02818
3514.84	-0.04764	-0.03866	-0.03722
3515.04	-0.05671	-0.0288	-0.04746
3515.23	-0.05811	-0.02513	-0.04801
3515.43	-0.05159	-0.0275	-0.03979
3515.62	-0.04315	-0.02961	-0.03006
3515.82	-0.04245	-0.02882	-0.0267
3516.02	-0.04545	-0.03815	-0.02635
3516.21	-0.04246	-0.04352	-0.03091
3516.41	-0.04596	-0.04087	-0.03801
3516.6	-0.05159	-0.0351	-0.04112
3516.8	-0.04665	-0.03037	-0.0386
3516.99	-0.04077	-0.0298	-0.03456
3517.19	-0.0358	-0.02898	-0.03963
3517.38	-0.03151	-0.03891	-0.04884
3517.58	-0.04336	-0.03694	-0.04977
3517.77	-0.05826	-0.02835	-0.04337
3517.97	-0.05823	-0.04257	-0.03628
3518.16	-0.05715	-0.05306	-0.04086
3518.36	-0.05333	-0.05598	-0.05033
3518.55	-0.04596	-0.05759	-0.04583
3518.75	-0.04228	-0.04289	-0.04246
3518.95	-0.04273	-0.03239	-0.04892
3519.14	-0.04486	-0.0397	-0.05086
3519.34	-0.04828	-0.04326	-0.04503
3519.53	-0.04583	-0.04827	-0.04194
3519.73	-0.04231	-0.05578	-0.04516
3519.92	-0.04853	-0.03916	-0.0479
3520.12	-0.05226	-0.01825	-0.04736
3520.31	-0.05407	-0.02165	-0.04873
3520.51	-0.05856	-0.04192	-0.05411
3520.7	-0.06087	-0.05307	-0.04994
3520.9	-0.05061	-0.04097	-0.04412
3521.09	-0.03191	-0.03625	-0.0424
3521.29	-0.03047	-0.04515	-0.03496
3521.48	-0.04282	-0.03943	-0.03448
3521.68	-0.04723	-0.02401	-0.03986
3521.88	-0.0542	-0.02004	-0.03718
3522.07	-0.06185	-0.02279	-0.03197
3522.27	-0.05473	-0.02382	-0.02829
3522.46	-0.04465	-0.0332	-0.02517
3522.66	-0.04481	-0.04478	-0.03238
3522.85	-0.0501	-0.04317	-0.04132
3523.05	-0.04831	-0.03787	-0.03988
3523.24	-0.04389	-0.03451	-0.04135
3523.44	-0.04207	-0.03093	-0.04095
3523.63	-0.03783	-0.03143	-0.03244
3523.83	-0.03513	-0.02924	-0.03492
3524.02	-0.03677	-0.03037	-0.04458
3524.22	-0.03518	-0.0383	-0.04541
3524.41	-0.03293	-0.03364	-0.04234
3524.61	-0.03402	-0.02614	-0.04222
3524.8	-0.04082	-0.02923	-0.04356
3525	-0.04316	-0.03799	-0.04635
3525.2	-0.03971	-0.04053	-0.04115
3525.39	-0.04659	-0.02947	-0.02391
3525.59	-0.04911	-0.02421	-0.01944
3525.78	-0.04804	-0.0289	-0.03429
3525.98	-0.04782	-0.03125	-0.04336
3526.17	-0.0459	-0.03727	-0.03703
3526.37	-0.05329	-0.04759	-0.0249
3526.56	-0.05547	-0.04448	-0.02296
3526.76	-0.05013	-0.03663	-0.03549
3526.95	-0.04899	-0.04341	-0.0403
3527.15	-0.05553	-0.04772	-0.03686
3527.34	-0.06375	-0.04188	-0.03672
3527.54	-0.05749	-0.03878	-0.03033
3527.73	-0.04772	-0.03013	-0.02904
3527.93	-0.04814	-0.0168	-0.03941
3528.12	-0.04586	-0.01753	-0.04008
3528.32	-0.04196	-0.02801	-0.03483
3528.52	-0.03939	-0.0322	-0.03586
3528.71	-0.03842	-0.03586	-0.03884
3528.91	-0.03936	-0.04106	-0.0435
3529.1	-0.03429	-0.03489	-0.04407
3529.3	-0.0358	-0.03675	-0.03259
3529.49	-0.04704	-0.04497	-0.03137
3529.69	-0.05267	-0.04002	-0.04793
3529.88	-0.04908	-0.04039	-0.04694
3530.08	-0.04356	-0.043	-0.03223
3530.27	-0.04829	-0.04414	-0.02826
3530.47	-0.05425	-0.04286	-0.02759
3530.66	-0.04825	-0.03567	-0.02859
3530.86	-0.04813	-0.04027	-0.0331
3531.05	-0.04901	-0.04288	-0.03425
3531.25	-0.05167	-0.03001	-0.03445
3531.45	-0.05644	-0.02432	-0.03234
3531.64	-0.05376	-0.03053	-0.03105
3531.84	-0.05469	-0.02987	-0.04156
3532.03	-0.05184	-0.0225	-0.04787
3532.23	-0.04572	-0.01472	-0.04432
3532.42	-0.0368	-0.01574	-0.04426
3532.62	-0.03001	-0.02624	-0.04243
3532.81	-0.03296	-0.02845	-0.03335
3533.01	-0.04023	-0.03707	-0.02206
3533.2	-0.04569	-0.04812	-0.02155
3533.4	-0.04936	-0.03647	-0.02808
3533.59	-0.0517	-0.02333	-0.02636
3533.79	-0.04574	-0.02816	-0.02508
3533.98	-0.04063	-0.03591	-0.02382
3534.18	-0.05034	-0.0303	-0.02007
3534.38	-0.05839	-0.02245	-0.02779
3534.57	-0.0495	-0.02329	-0.0304
3534.77	-0.04471	-0.02932	-0.0269
3534.96	-0.04945	-0.03319	-0.03029
3535.16	-0.04978	-0.02907	-0.02896
3535.35	-0.0518	-0.02756	-0.03488
3535.55	-0.05449	-0.03591	-0.04486
3535.74	-0.04993	-0.03836	-0.03959
3535.94	-0.04055	-0.0347	-0.02975
3536.13	-0.03076	-0.03404	-0.02989
3536.33	-0.02909	-0.02816	-0.0393
3536.52	-0.03649	-0.0238	-0.05177
3536.72	-0.03837	-0.02598	-0.04925
3536.91	-0.03174	-0.03339	-0.02909
3537.11	-0.04166	-0.04944	-0.02539
3537.3	-0.05288	-0.05751	-0.03973
3537.5	-0.04503	-0.04457	-0.04743
3537.7	-0.04332	-0.02985	-0.04343
3537.89	-0.04708	-0.03417	-0.03911
3538.09	-0.04964	-0.04423	-0.04288
3538.28	-0.05319	-0.0449	-0.04063
3538.48	-0.04755	-0.04336	-0.02391
3538.67	-0.0499	-0.03958	-0.01176
3538.87	-0.06985	-0.03383	-0.01514
3539.06	-0.0732	-0.026	-0.02824
3539.26	-0.05622	-0.01866	-0.03761
3539.45	-0.04653	-0.02158	-0.02987
3539.65	-0.04374	-0.02735	-0.02896
3539.84	-0.04124	-0.03583	-0.0402
3540.04	-0.03898	-0.04529	-0.04051
3540.23	-0.03586	-0.04016	-0.041
3540.43	-0.04182	-0.0246	-0.04173
3540.62	-0.04629	-0.01698	-0.03826
3540.82	-0.04359	-0.02242	-0.04444
3541.02	-0.03904	-0.02452	-0.04802
3541.21	-0.03772	-0.02913	-0.04276
3541.41	-0.05046	-0.03743	-0.03905
3541.6	-0.05304	-0.03282	-0.03973
3541.8	-0.04371	-0.03814	-0.04195
3541.99	-0.05036	-0.05133	-0.03666
3542.19	-0.061	-0.04427	-0.03056
3542.38	-0.05828	-0.03643	-0.02722
3542.58	-0.05102	-0.03621	-0.02714
3542.77	-0.04218	-0.02654	-0.03959
3542.97	-0.03813	-0.02985	-0.05188
3543.16	-0.03982	-0.04869	-0.04372
3543.36	-0.04096	-0.04743	-0.03169
3543.55	-0.03946	-0.03533	-0.04141
3543.75	-0.0326	-0.02783	-0.05335
3543.95	-0.04345	-0.02155	-0.05346
3544.14	-0.05424	-0.02589	-0.05238
3544.34	-0.0427	-0.03323	-0.04765
3544.53	-0.04063	-0.02707	-0.04122
3544.73	-0.04694	-0.02559	-0.04512
3544.92	-0.04531	-0.03626	-0.05052
3545.12	-0.04001	-0.04159	-0.05309
3545.31	-0.03809	-0.04407	-0.0489
3545.51	-0.03689	-0.04007	-0.03138
3545.7	-0.03609	-0.02646	-0.02169
3545.9	-0.04211	-0.01769	-0.02483
3546.09	-0.0413	-0.02165	-0.0316
3546.29	-0.0342	-0.03187	-0.03686
3546.48	-0.03677	-0.03319	-0.03716
3546.68	-0.04648	-0.03184	-0.0351
3546.88	-0.05443	-0.04167	-0.03571
3547.07	-0.05534	-0.0481	-0.04136
3547.27	-0.05325	-0.04617	-0.04202
3547.46	-0.05423	-0.04865	-0.03518
3547.66	-0.05839	-0.05634	-0.03894
3547.85	-0.05953	-0.06366	-0.04358
3548.05	-0.05698	-0.06681	-0.03846
3548.24	-0.05746	-0.06226	-0.04052
3548.44	-0.05809	-0.04921	-0.03291
3548.63	-0.05168	-0.0376	-0.0193
3548.83	-0.05185	-0.04126	-0.02307
3549.02	-0.063	-0.04972	-0.0301
3549.22	-0.06285	-0.04248	-0.03625
3549.41	-0.05127	-0.03802	-0.03514
3549.61	-0.04442	-0.05217	-0.02849
3549.8	-0.04484	-0.05966	-0.03284
3550	-0.05319	-0.05259	-0.03538
3550.2	-0.06313	-0.04565	-0.03306
3550.39	-0.05855	-0.03986	-0.03529
3550.59	-0.04471	-0.03744	-0.03746
3550.78	-0.04247	-0.0452	-0.03692
3550.98	-0.04551	-0.04715	-0.03302
3551.17	-0.03637	-0.03905	-0.03182
3551.37	-0.02792	-0.03817	-0.03841
3551.56	-0.03502	-0.04034	-0.04607
3551.76	-0.04313	-0.04336	-0.04445
3551.95	-0.04294	-0.0441	-0.03984
3552.15	-0.04503	-0.03695	-0.03616
3552.34	-0.049	-0.03563	-0.02963
3552.54	-0.05371	-0.03937	-0.02895
3552.73	-0.0502	-0.034	-0.03761
3552.93	-0.03558	-0.03293	-0.0467
3553.12	-0.03147	-0.04747	-0.04837
3553.32	-0.0418	-0.05376	-0.05139
3553.52	-0.05564	-0.04351	-0.04588
3553.71	-0.05682	-0.0425	-0.03032
3553.91	-0.04963	-0.05048	-0.03136
3554.1	-0.05231	-0.05184	-0.03928
3554.3	-0.05493	-0.05537	-0.03257
3554.49	-0.05724	-0.05453	-0.0286
3554.69	-0.05927	-0.04189	-0.04247
3554.88	-0.04775	-0.04122	-0.04886
3555.08	-0.04661	-0.05216	-0.03982
3555.27	-0.05877	-0.05299	-0.03713
3555.47	-0.05962	-0.04024	-0.0408
3555.66	-0.05636	-0.02865	-0.04067
3555.86	-0.05845	-0.03217	-0.0371
3556.05	-0.06151	-0.0384	-0.0346
3556.25	-0.04865	-0.04218	-0.03997
3556.45	-0.03219	-0.03865	-0.04358
3556.64	-0.0341	-0.03763	-0.03958
3556.84	-0.04326	-0.045	-0.03514
3557.03	-0.04545	-0.04279	-0.02959
3557.23	-0.03944	-0.04334	-0.03184
3557.42	-0.04534	-0.03766	-0.03994
3557.62	-0.05829	-0.02165	-0.0436
3557.81	-0.06061	-0.02498	-0.04573
3558.01	-0.05998	-0.03498	-0.04224
3558.2	-0.05349	-0.02621	-0.03995
3558.4	-0.04165	-0.0245	-0.05062
3558.59	-0.03818	-0.03755	-0.05348
3558.79	-0.04021	-0.04058	-0.04496
3558.98	-0.04705	-0.03952	-0.04112
3559.18	-0.06037	-0.03743	-0.03921
3559.38	-0.05608	-0.03675	-0.03506
3559.57	-0.04529	-0.04405	-0.03188
3559.77	-0.05098	-0.04133	-0.04099
3559.96	-0.05435	-0.03236	-0.04771
3560.16	-0.05359	-0.03894	-0.04237
3560.35	-0.05399	-0.04572	-0.04585
3560.55	-0.05316	-0.04245	-0.04409
3560.74	-0.0484	-0.03748	-0.02836
3560.94	-0.04074	-0.02673	-0.01862
3561.13	-0.04175	-0.01848	-0.0185
3561.33	-0.04647	-0.01955	-0.02486
3561.52	-0.04425	-0.03003	-0.02951
3561.72	-0.03335	-0.04498	-0.03537
3561.91	-0.0262	-0.04622	-0.03743
3562.11	-0.03198	-0.03825	-0.03304
3562.3	-0.04152	-0.03445	-0.02957
3562.5	-0.04455	-0.03474	-0.02201
3562.7	-0.03462	-0.04141	-0.0207
3562.89	-0.03329	-0.04587	-0.02938
3563.09	-0.04702	-0.03891	-0.03166
3563.28	-0.04506	-0.03353	-0.02572
3563.48	-0.04088	-0.03779	-0.03142
3563.67	-0.04728	-0.04615	-0.04479
3563.87	-0.0514	-0.05092	-0.04372
3564.06	-0.06053	-0.04114	-0.03492
3564.26	-0.06054	-0.02991	-0.03544
3564.45	-0.0487	-0.03603	-0.03988
3564.65	-0.0484	-0.04377	-0.03849
3564.84	-0.05574	-0.04494	-0.04128
3565.04	-0.05535	-0.03586	-0.04143
3565.23	-0.04574	-0.02553	-0.03502
3565.43	-0.03186	-0.0277	-0.03695
3565.62	-0.03326	-0.02769	-0.03654
3565.82	-0.05296	-0.02802	-0.03562
3566.02	-0.06195	-0.0362	-0.04351
3566.21	-0.06115	-0.03933	-0.04488
3566.41	-0.06386	-0.03319	-0.03555
3566.6	-0.0588	-0.03293	-0.03188
3566.8	-0.05437	-0.04434	-0.03649
3566.99	-0.05791	-0.0523	-0.04568
3567.19	-0.048	-0.04419	-0.04643
3567.38	-0.04277	-0.03516	-0.02716
3567.58	-0.0506	-0.03445	-0.02156
3567.77	-0.04747	-0.03733	-0.03096
3567.97	-0.04474	-0.04696	-0.03999
3568.16	-0.0473	-0.05157	-0.0494
3568.36	-0.05026	-0.0472	-0.04022
3568.55	-0.04929	-0.03784	-0.02935
3568.75	-0.04007	-0.03245	-0.03647
3568.95	-0.03176	-0.03704	-0.04668
3569.14	-0.03156	-0.03667	-0.04886
3569.34	-0.03829	-0.04456	-0.04456
3569.53	-0.04268	-0.05874	-0.03623
3569.73	-0.04434	-0.06227	-0.03462
3569.92	-0.04074	-0.06421	-0.0415
3570.12	-0.04012	-0.05229	-0.03914
3570.31	-0.04907	-0.03593	-0.0335
3570.51	-0.05626	-0.03412	-0.03989
3570.7	-0.05915	-0.03599	-0.04945
3570.9	-0.05169	-0.04468	-0.05044
3571.09	-0.04721	-0.04717	-0.04403
3571.29	-0.0475	-0.04228	-0.03455
3571.48	-0.04132	-0.04702	-0.03176
3571.68	-0.04191	-0.0476	-0.03499
3571.88	-0.04229	-0.04702	-0.0376
3572.07	-0.03621	-0.04643	-0.0486
3572.27	-0.03789	-0.0379	-0.05601
3572.46	-0.04889	-0.03202	-0.04686
3572.66	-0.05567	-0.03396	-0.0359
3572.85	-0.0537	-0.03738	-0.03059
3573.05	-0.04557	-0.03681	-0.03404
3573.24	-0.02869	-0.03632	-0.03388
3573.44	-0.02255	-0.03824	-0.023
3573.63	-0.03875	-0.03969	-0.01723
3573.83	-0.04612	-0.03788	-0.02511
3574.02	-0.03725	-0.02906	-0.03525
3574.22	-0.03945	-0.02306	-0.0364
3574.41	-0.05236	-0.02509	-0.03973
3574.61	-0.04855	-0.03216	-0.04086
3574.8	-0.04123	-0.03627	-0.03675
3575	-0.05161	-0.03372	-0.0364
3575.2	-0.0586	-0.02979	-0.03522
3575.39	-0.05232	-0.02741	-0.03388
3575.59	-0.04966	-0.03191	-0.03685
3575.78	-0.05344	-0.02612	-0.03565
3575.98	-0.05262	-0.01393	-0.03401
3576.17	-0.05078	-0.018	-0.04186
3576.37	-0.0501	-0.03272	-0.04564
3576.56	-0.04859	-0.03866	-0.04383
3576.76	-0.04919	-0.03101	-0.0455
3576.95	-0.05131	-0.0283	-0.04937
3577.15	-0.04784	-0.03043	-0.04963
3577.34	-0.04618	-0.02981	-0.04531
3577.54	-0.05145	-0.0322	-0.04357
3577.73	-0.06116	-0.0389	-0.04112
3577.93	-0.06767	-0.04542	-0.04111
3578.12	-0.05814	-0.04583	-0.04657
3578.32	-0.04702	-0.03663	-0.04111
3578.52	-0.05003	-0.03004	-0.03144
3578.71	-0.05296	-0.0329	-0.03097
3578.91	-0.04291	-0.02873	-0.0368
3579.1	-0.03841	-0.02713	-0.03954
3579.3	-0.03626	-0.02858	-0.03663
3579.49	-0.02749	-0.02231	-0.04199
3579.69	-0.0322	-0.02914	-0.05654
3579.88	-0.04578	-0.04207	-0.0622
3580.08	-0.04632	-0.04054	-0.05225
3580.27	-0.04195	-0.02943	-0.04197
3580.47	-0.04695	-0.02575	-0.03816
3580.66	-0.04591	-0.03454	-0.03837
3580.86	-0.03617	-0.0412	-0.03721
3581.05	-0.03782	-0.03926	-0.04166
3581.25	-0.05078	-0.03487	-0.04837
3581.45	-0.05131	-0.03417	-0.04255
3581.64	-0.04179	-0.03696	-0.03757
3581.84	-0.0387	-0.03529	-0.03531
3582.03	-0.0395	-0.03784	-0.03603
3582.23	-0.04642	-0.05149	-0.04184
3582.42	-0.05683	-0.05987	-0.04374
3582.62	-0.05468	-0.05991	-0.03509
3582.81	-0.03987	-0.04752	-0.02565
3583.01	-0.03596	-0.03584	-0.03205
3583.2	-0.04166	-0.03716	-0.03198
3583.4	-0.04314	-0.03351	-0.02276
3583.59	-0.05357	-0.03177	-0.02669
3583.79	-0.06463	-0.03573	-0.03647
3583.98	-0.05687	-0.03012	-0.04297
3584.18	-0.04565	-0.0266	-0.04701
3584.38	-0.04563	-0.02953	-0.05206
3584.57	-0.04829	-0.02413	-0.05176
3584.77	-0.04793	-0.02638	-0.04488
3584.96	-0.04543	-0.04499	-0.03884
3585.16	-0.04102	-0.05286	-0.02836
3585.35	-0.03867	-0.04561	-0.0201
3585.55	-0.03837	-0.04393	-0.02829
3585.74	-0.03989	-0.03876	-0.03818
3585.94	-0.04352	-0.02885	-0.03842
3586.13	-0.04695	-0.03143	-0.03947
3586.33	-0.04676	-0.03569	-0.03916
3586.52	-0.04605	-0.02905	-0.03311
3586.72	-0.04582	-0.0241	-0.0317
3586.91	-0.0438	-0.02817	-0.03541
3587.11	-0.03751	-0.02742	-0.03667
3587.3	-0.02998	-0.02802	-0.04102
3587.5	-0.03242	-0.02822	-0.04618
3587.7	-0.03052	-0.02857	-0.04438
3587.89	-0.02297	-0.04545	-0.03593
3588.09	-0.03156	-0.04598	-0.03144
3588.28	-0.0393	-0.03117	-0.03359
3588.48	-0.03434	-0.03234	-0.0331
3588.67	-0.0344	-0.03246	-0.03294
3588.87	-0.03889	-0.03349	-0.03049
3589.06	-0.04098	-0.03428	-0.02882
3589.26	-0.04251	-0.02613	-0.02955
3589.45	-0.04388	-0.02918	-0.02328
3589.65	-0.03906	-0.03464	-0.02228
3589.84	-0.0341	-0.03125	-0.02975
3590.04	-0.03944	-0.02673	-0.02908
3590.23	-0.04378	-0.02106	-0.0284
3590.43	-0.04136	-0.0213	-0.03528
3590.62	-0.03865	-0.02016	-0.03687
3590.82	-0.03663	-0.01446	-0.02782
3591.02	-0.03187	-0.01929	-0.01913
3591.21	-0.02144	-0.03185	-0.02534
3591.41	-0.02197	-0.03268	-0.03269
3591.6	-0.0383	-0.02364	-0.02972
3591.8	-0.04687	-0.02518	-0.03415
3591.99	-0.04446	-0.02408	-0.04483
3592.19	-0.03922	-0.01571	-0.04424
3592.38	-0.03727	-0.02126	-0.03671
3592.58	-0.04524	-0.03532	-0.04043
3592.77	-0.05048	-0.03809	-0.04782
3592.97	-0.04881	-0.02731	-0.04201
3593.16	-0.04129	-0.02544	-0.0378
3593.36	-0.03689	-0.03275	-0.0431
3593.55	-0.04368	-0.03157	-0.04019
3593.75	-0.04334	-0.03247	-0.03538
3593.95	-0.04298	-0.04228	-0.04465
3594.14	-0.03496	-0.04892	-0.04694
3594.34	-0.01742	-0.0452	-0.03417
3594.53	-0.02272	-0.0366	-0.0277
3594.73	-0.03855	-0.02606	-0.03078
3594.92	-0.04898	-0.02221	-0.03177
3595.12	-0.05606	-0.03425	-0.02784
3595.31	-0.0473	-0.04393	-0.02647
3595.51	-0.03377	-0.03752	-0.0308
3595.7	-0.03123	-0.02599	-0.02814
3595.9	-0.03235	-0.02182	-0.01659
3596.09	-0.03666	-0.02235	-0.02119
3596.29	-0.03918	-0.02514	-0.03706
3596.48	-0.03717	-0.02966	-0.03586
3596.68	-0.04004	-0.02813	-0.0321
3596.88	-0.04646	-0.02586	-0.04015
3597.07	-0.04073	-0.02429	-0.04561
3597.27	-0.03031	-0.02252	-0.04712
3597.46	-0.03238	-0.03208	-0.04326
3597.66	-0.0271	-0.04385	-0.03533
3597.85	-0.01794	-0.03578	-0.03202
3598.05	-0.0272	-0.02141	-0.02574
3598.24	-0.03443	-0.02448	-0.02494
3598.44	-0.03372	-0.03193	-0.03183
3598.63	-0.03725	-0.0359	-0.02898
3598.83	-0.03625	-0.0335	-0.0278
3599.02	-0.03409	-0.02785	-0.03261
3599.22	-0.03154	-0.03432	-0.03363
3599.41	-0.02766	-0.04123	-0.02979
3599.61	-0.04333	-0.03785	-0.0253
3599.8	-0.06542	-0.03154	-0.0236

## Sheet: Figure 2h
Time	P1	P1+H2O2
0.0166667	0.149787	-0.557021
0.0333333	0.0561702	-0.215319
0.05	0.0187234	-0.0842553
0.0666667	0.00468085	-0.032766
0.0833333	0	-0.0140426
0.1	0	-0.00468085
0.116667	0	-0.00468085
0.133333	0	0
0.15	0	0
0.166667	0	0
0.183333	0	0
0.2	0	0
0.216667	0	0
0.233333	0	0
0.25	0	0
0.266667	0	0.00468085
0.283333	0	0.00468085
0.3	0	0.00468085
0.316667	0	0.0093617
0.333333	0	0.0093617
0.35	0	0.0093617
0.366667	0	0.0093617
0.383333	0	0.0093617
0.4	0	0.0093617
0.416667	0	0.0093617
0.433333	0	0.0093617
0.45	0.00468085	0.0093617
0.466667	0.00468085	0.0093617
0.483333	0.00468085	0.0093617
0.5	0.00468085	0.0093617
0.516667	0.00468085	0.0140426
0.533333	0.00468085	0.0093617
0.55	0.0093617	0.0093617
0.566667	0.0093617	0.0140426
0.583333	0.0093617	0.0140426
0.6	0.0093617	0.0140426
0.616667	0.0093617	0.0140426
0.633333	0.0093617	0.0140426
0.65	0.0093617	0.0140426
0.666667	0.0093617	0.0140426
0.683333	0.0140426	0.0140426
0.7	0.0140426	0.0140426
0.716667	0.0140426	0.0140426
0.733333	0.0140426	0.0140426
0.75	0.0140426	0.0140426
0.766667	0.0140426	0.0140426
0.783333	0.0140426	0.0140426
0.8	0.0140426	0.0140426
0.816667	0.0140426	0.0140426
0.833333	0.0187234	0.0140426
0.85	0.0187234	0.0140426
0.866667	0.0187234	0.0140426
0.883333	0.0187234	0.0140426
0.9	0.0187234	0.0140426
0.916667	0.0187234	0.0093617
0.933333	0.0187234	0.0093617
0.95	0.0187234	0.0093617
0.966667	0.0187234	0.0093617
0.983333	0.0187234	0.0093617
1	0.0187234	0.0093617
1.01667	0.0187234	0.0093617
1.03333	0.0187234	0.0093617
1.05	0.0187234	0.0093617
1.06667	0.0187234	0.0093617
1.08333	0.0187234	0.0093617
1.1	0.0187234	0.0093617
1.11667	0.0187234	0.00468085
1.13333	0.0187234	0.00468085
1.15	0.0187234	0.00468085
1.16667	0.0187234	0.00468085
1.18333	0.0187234	0.00468085
1.2	0.0187234	0.00468085
1.21667	0.0187234	0.00468085
1.23333	0.0187234	0.00468085
1.25	0.0187234	0.00468085
1.26667	0.0187234	0.00468085
1.28333	0.0187234	0.00468085
1.3	0.0187234	0.00468085
1.31667	0.0187234	0.00468085
1.33333	0.0187234	0.00468085
1.35	0.0187234	0.00468085
1.36667	0.0187234	0.00468085
1.38333	0.0187234	0.00468085
1.4	0.0140426	0.00468085
1.41667	0.0187234	0.00468085
1.43333	0.0187234	0
1.45	0.0187234	0
1.46667	0.0187234	0
1.48333	0.0187234	0
1.5	0.0140426	0
1.51667	0.0187234	0
1.53333	0.0187234	0
1.55	0.0140426	0
1.56667	0.0187234	0
1.58333	0.0187234	0
1.6	0.0140426	0
1.61667	0.0140426	0
1.63333	0.0140426	0
1.65	0.0140426	0
1.66667	0.0140426	0
1.68333	0.0140426	0
1.7	0.0140426	-0.00468085
1.71667	0.0140426	-0.00468085
1.73333	0.0140426	-0.00468085
1.75	0.0140426	-0.00468085
1.76667	0.0140426	-0.00468085
1.78333	0.0140426	-0.00468085
1.8	0.0140426	-0.00468085
1.81667	0.0140426	-0.00468085
1.83333	0.0140426	-0.00468085
1.85	0.0140426	-0.00468085
1.86667	0.0140426	-0.00468085
1.88333	0.0140426	-0.00468085
1.9	0.0140426	-0.00468085
1.91667	0.0187234	-0.00468085
1.93333	0.0140426	-0.00468085
1.95	0.0140426	-0.0093617
1.96667	0.0140426	-0.0093617
1.98333	0.0140426	-0.0093617
2	0.0187234	-0.0093617
2.01667	0.0187234	-0.0093617
2.03333	0.0187234	-0.0093617
2.05	0.0187234	-0.0093617
2.06667	0.0187234	-0.0093617
2.08333	0.0187234	-0.0093617
2.1	0.0187234	-0.0093617
2.11667	0.0187234	-0.0093617
2.13333	0.0187234	-0.0093617
2.15	0.0187234	-0.0093617
2.16667	0.0187234	-0.0093617
2.18333	0.0187234	-0.0093617
2.2	0.0187234	-0.0093617
2.21667	0.0187234	-0.0093617
2.23333	0.0187234	-0.0093617
2.25	0.0187234	-0.0093617
2.26667	0.0187234	-0.0093617
2.28333	0.0187234	-0.0093617
2.3	0.0234043	-0.0093617
2.31667	0.0234043	-0.0093617
2.33333	0.0234043	-0.0093617
2.35	0.0234043	-0.0093617
2.36667	0.0234043	-0.0140426
2.38333	0.0234043	-0.0140426
2.4	0.0234043	-0.0093617
2.41667	0.0234043	-0.0093617
2.43333	0.0234043	-0.0140426
2.45	0.0234043	-0.0140426
2.46667	0.0234043	-0.0140426
2.48333	0.0234043	-0.0140426
2.5	0.0234043	-0.0140426
2.51667	0.0234043	-0.0140426
2.53333	0.0234043	-0.0140426
2.55	0.0234043	-0.0140426
2.56667	0.0234043	-0.0140426
2.58333	0.0234043	-0.0140426
2.6	0.0234043	-0.0140426
2.61667	0.0234043	-0.0140426
2.63333	0.0234043	-0.0140426
2.65	0.0234043	-0.0140426
2.66667	0.0234043	-0.0093617
2.68333	0.0234043	-0.0140426
2.7	0.0234043	-0.0140426
2.71667	0.0234043	-0.0140426
2.73333	0.0234043	-0.0140426
2.75	0.0234043	-0.0140426
2.76667	0.0234043	-0.0140426
2.78333	0.0280851	-0.0093617
2.8	0.0280851	-0.0093617
2.81667	0.0280851	-0.0093617
2.83333	0.0280851	-0.0140426
2.85	0.0280851	-0.0140426
2.86667	0.0280851	-0.0140426
2.88333	0.0280851	-0.0140426
2.9	0.0280851	-0.0140426
2.91667	0.0280851	-0.0140426
2.93333	0.0280851	-0.0140426
2.95	0.0280851	-0.0140426
2.96667	0.0280851	-0.0140426
2.98333	0.0280851	-0.0140426
3	0.0280851	-0.0140426
3.01667	0.0280851	-0.0140426
3.03333	0.0280851	-0.0140426
3.05	0.0280851	-0.0140426
3.06667	0.0280851	-0.0140426
3.08333	0.0280851	-0.0140426
3.1	0.0280851	-0.0140426
3.11667	0.0280851	-0.0140426
3.13333	0.0280851	-0.0140426
3.15	0.0280851	-0.0140426
3.16667	0.0280851	-0.0140426
3.18333	0.0280851	-0.0140426
3.2	0.0280851	-0.0140426
3.21667	0.0280851	-0.0140426
3.23333	0.0280851	-0.0187234
3.25	0.0280851	-0.0187234
3.26667	0.0280851	-0.0187234
3.28333	0.0280851	-0.0187234
3.3	0.0280851	-0.0187234
3.31667	0.0280851	-0.0187234
3.33333	0.0280851	-0.0187234
3.35	0.0280851	-0.0187234
3.36667	0.0280851	-0.0187234
3.38333	0.0280851	-0.0187234
3.4	0.0280851	-0.0187234
3.41667	0.0234043	-0.0187234
3.43333	0.0234043	-0.0187234
3.45	0.0234043	-0.0187234
3.46667	0.0234043	-0.0187234
3.48333	0.0234043	-0.0187234
3.5	0.0234043	-0.0187234
3.51667	0.0234043	-0.0187234
3.53333	0.0234043	-0.0187234
3.55	0.0234043	-0.0187234
3.56667	0.0234043	-0.0187234
3.58333	0.0234043	-0.0187234
3.6	0.0234043	-0.0187234
3.61667	0.0234043	-0.0187234
3.63333	0.0234043	-0.0187234
3.65	0.0234043	-0.0187234
3.66667	0.0234043	-0.0187234
3.68333	0.0234043	-0.0187234
3.7	0.0234043	-0.0187234
3.71667	0.0234043	-0.0187234
3.73333	0.0234043	-0.0187234
3.75	0.0234043	-0.0187234
3.76667	0.0234043	-0.0187234
3.78333	0.0234043	-0.0187234
3.8	0.0234043	-0.0187234
3.81667	0.0234043	-0.0187234
3.83333	0.0234043	-0.0187234
3.85	0.0234043	-0.0187234
3.86667	0.0234043	-0.0187234
3.88333	0.0234043	-0.0234043
3.9	0.0234043	-0.0234043
3.91667	0.0234043	-0.0234043
3.93333	0.0234043	-0.0234043
3.95	0.0234043	-0.0234043
3.96667	0.0234043	-0.0234043
3.98333	0.0234043	-0.0234043
4	0.0234043	-0.0234043
4.01667	0.0234043	-0.0234043
4.03333	0.0234043	-0.0234043
4.05	0.0234043	-0.0187234
4.06667	0.0234043	-0.0234043
4.08333	0.0280851	-0.0234043
4.1	0.0280851	-0.0234043
4.11667	0.0280851	-0.0234043
4.13333	0.0280851	-0.0234043
4.15	0.0280851	-0.0234043
4.16667	0.0280851	-0.0234043
4.18333	0.0280851	-0.0234043
4.2	0.0280851	-0.0234043
4.21667	0.0280851	-0.0234043
4.23333	0.0280851	-0.0234043
4.25	0.0280851	-0.0234043
4.26667	0.0280851	-0.0234043
4.28333	0.0280851	-0.0234043
4.3	0.0280851	-0.0234043
4.31667	0.0280851	-0.0234043
4.33333	0.0280851	-0.0234043
4.35	0.0280851	-0.0234043
4.36667	0.0280851	-0.0234043
4.38333	0.0280851	-0.0234043
4.4	0.0280851	-0.0234043
4.41667	0.0280851	-0.0234043
4.43333	0.0280851	-0.0234043
4.45	0.0280851	-0.0234043
4.46667	0.0280851	-0.0280851
4.48333	0.0280851	-0.0280851
4.5	0.0280851	-0.0280851
4.51667	0.0280851	-0.0280851
4.53333	0.0280851	-0.0280851
4.55	0.0280851	-0.0280851
4.56667	0.0280851	-0.0280851
4.58333	0.0280851	-0.0280851
4.6	0.0280851	-0.0280851
4.61667	0.0280851	-0.0280851
4.63333	0.0280851	-0.0280851
4.65	0.0280851	-0.0280851
4.66667	0.0280851	-0.0280851
4.68333	0.0280851	-0.0280851
4.7	0.0280851	-0.0280851
4.71667	0.0280851	-0.0280851
4.73333	0.0280851	-0.0280851
4.75	0.0280851	-0.0280851
4.76667	0.0280851	-0.0280851
4.78333	0.0280851	-0.0280851
4.8	0.0280851	-0.0280851
4.81667	0.0280851	-0.0280851
4.83333	0.0280851	-0.0280851
4.85	0.0280851	-0.0280851
4.86667	0.0280851	-0.0280851
4.88333	0.0280851	-0.0280851
4.9	0.0280851	-0.0280851
4.91667	0.0280851	-0.0280851
4.93333	0.0280851	-0.0280851
4.95	0.0280851	-0.0280851
4.96667	0.0280851	-0.0280851
4.98333	0.0280851	-0.0280851
5	0.0280851	-0.0280851
5.01667	0.0280851	-0.0280851
5.03333	0.0280851	-0.0280851
5.05	0.0280851	-0.0280851
5.06667	0.0234043	-0.0280851
5.08333	0.0234043	-0.0280851
5.1	0.0280851	-0.0280851
5.11667	0.0234043	-0.0280851
5.13333	0.0234043	-0.0280851
5.15	0.0234043	-0.0280851
5.16667	0.0234043	-0.0280851
5.18333	0.0234043	-0.0280851
5.2	0.0234043	-0.0280851
5.21667	0.0234043	-0.0280851
5.23333	0.0234043	-0.0280851
5.25	0.0234043	-0.0280851
5.26667	0.0234043	-0.0280851
5.28333	0.0234043	-0.0280851
5.3	0.0234043	-0.0280851
5.31667	0.0234043	-0.0280851
5.33333	0.0234043	-0.0280851
5.35	0.0234043	-0.0280851
5.36667	0.0234043	-0.0280851
5.38333	0.0234043	-0.0280851
5.4	0.0187234	-0.0280851
5.41667	0.0187234	-0.0280851
5.43333	0.0234043	-0.0280851
5.45	0.0234043	-0.0280851
5.46667	0.0234043	-0.0280851
5.48333	0.0234043	-0.0280851
5.5	0.0234043	-0.0280851
5.51667	0.0234043	-0.0280851
5.53333	0.0234043	-0.032766
5.55	0.0234043	-0.032766
5.56667	0.0234043	-0.0280851
5.58333	0.0187234	-0.032766
5.6	0.0187234	-0.032766
5.61667	0.0234043	-0.032766
5.63333	0.0187234	-0.032766
5.65	0.0234043	-0.032766
5.66667	0.0234043	-0.032766
5.68333	0.0234043	-0.032766
5.7	0.0234043	-0.032766
5.71667	0.0234043	-0.032766
5.73333	0.0234043	-0.032766
5.75	0.0234043	-0.032766
5.76667	0.0234043	-0.032766
5.78333	0.0234043	-0.032766
5.8	0.0234043	-0.032766
5.81667	0.0234043	-0.032766
5.83333	0.0234043	-0.032766
5.85	0.0234043	-0.032766
5.86667	0.0234043	-0.032766
5.88333	0.0234043	-0.032766
5.9	0.0234043	-0.032766
5.91667	0.0234043	-0.032766
5.93333	0.0234043	-0.032766
5.95	0.0234043	-0.032766
5.96667	0.0234043	-0.032766
5.98333	0.0234043	-0.032766
6	0.0234043	-0.032766
6.01667	0.0234043	-0.032766
6.03333	0.0234043	-0.032766
6.05	0.0234043	-0.032766
6.06667	0.0234043	-0.032766
6.08333	0.0234043	-0.032766
6.1	0.0234043	-0.032766
6.11667	0.0234043	-0.032766
6.13333	0.0234043	-0.032766
6.15	0.0234043	-0.032766
6.16667	0.0234043	-0.032766
6.18333	0.0234043	-0.032766
6.2	0.0234043	-0.032766
6.21667	0.0234043	-0.032766
6.23333	0.0234043	-0.032766
6.25	0.0234043	-0.032766
6.26667	0.0234043	-0.032766
6.28333	0.0234043	-0.032766
6.3	0.0234043	-0.032766
6.31667	0.0234043	-0.032766
6.33333	0.0234043	-0.032766
6.35	0.0234043	-0.032766
6.36667	0.0234043	-0.032766
6.38333	0.0234043	-0.032766
6.4	0.0234043	-0.032766
6.41667	0.0234043	-0.032766
6.43333	0.0234043	-0.032766
6.45	0.0234043	-0.032766
6.46667	0.0234043	-0.0374468
6.48333	0.0234043	-0.0374468
6.5	0.0234043	-0.0374468
6.51667	0.0234043	-0.0374468
6.53333	0.0234043	-0.0374468
6.55	0.0234043	-0.032766
6.56667	0.0234043	-0.0374468
6.58333	0.0234043	-0.0374468
6.6	0.0234043	-0.0374468
6.61667	0.0234043	-0.0374468
6.63333	0.0234043	-0.0374468
6.65	0.0234043	-0.0374468
6.66667	0.0234043	-0.0374468
6.68333	0.0234043	-0.0374468
6.7	0.0234043	-0.0374468
6.71667	0.0234043	-0.0374468
6.73333	0.0234043	-0.0374468
6.75	0.0234043	-0.0374468
6.76667	0.0234043	-0.0374468
6.78333	0.0234043	-0.0374468
6.8	0.0234043	-0.0374468
6.81667	0.0234043	-0.0374468
6.83333	0.0234043	-0.0374468
6.85	0.0234043	-0.0374468
6.86667	0.0234043	-0.0374468
6.88333	0.0234043	-0.0374468
6.9	0.0234043	-0.0374468
6.91667	0.0234043	-0.0374468
6.93333	0.0234043	-0.0421277
6.95	0.0234043	-0.0421277
6.96667	0.0234043	-0.0374468
6.98333	0.0234043	-0.0374468
7	0.0234043	-0.0421277
7.01667	0.0234043	-0.0421277
7.03333	0.0234043	-0.0421277
7.05	0.0234043	-0.0421277
7.06667	0.0234043	-0.0421277
7.08333	0.0234043	-0.0421277
7.1	0.0234043	-0.0421277
7.11667	0.0234043	-0.0421277
7.13333	0.0234043	-0.0421277
7.15	0.0234043	-0.0421277
7.16667	0.0234043	-0.0421277
7.18333	0.0234043	-0.0421277
7.2	0.0234043	-0.0421277
7.21667	0.0234043	-0.0421277
7.23333	0.0187234	-0.0421277
7.25	0.0187234	-0.0421277
7.26667	0.0187234	-0.0421277
7.28333	0.0187234	-0.0421277
7.3	0.0187234	-0.0421277
7.31667	0.0187234	-0.0421277
7.33333	0.0187234	-0.0421277
7.35	0.0187234	-0.0421277
7.36667	0.0187234	-0.0421277
7.38333	0.0187234	-0.0421277
7.4	0.0187234	-0.0421277
7.41667	0.0187234	-0.0421277
7.43333	0.0140426	-0.0421277
7.45	0.0140426	-0.0421277
7.46667	0.0140426	-0.0421277
7.48333	0.0140426	-0.0421277
7.5	0.0140426	-0.0421277
7.51667	0.0140426	-0.0421277
7.53333	0.0140426	-0.0421277
7.55	0.0140426	-0.0421277
7.56667	0.0140426	-0.0421277
7.58333	0.0140426	-0.0421277
7.6	0.0140426	-0.0421277
7.61667	0.0140426	-0.0421277
7.63333	0.0140426	-0.0421277
7.65	0.0140426	-0.0421277
7.66667	0.0140426	-0.0421277
7.68333	0.0140426	-0.0421277
7.7	0.0140426	-0.0421277
7.71667	0.0140426	-0.0421277
7.73333	0.0140426	-0.0421277
7.75	0.0187234	-0.0421277
7.76667	0.0187234	-0.0421277
7.78333	0.0187234	-0.0421277
7.8	0.0187234	-0.0421277
7.81667	0.0187234	-0.0421277
7.83333	0.0187234	-0.0421277
7.85	0.0187234	-0.0421277
7.86667	0.0187234	-0.0421277
7.88333	0.0187234	-0.0421277
7.9	0.0187234	-0.0421277
7.91667	0.0187234	-0.0421277
7.93333	0.0187234	-0.0421277
7.95	0.0187234	-0.0421277
7.96667	0.0187234	-0.0421277
7.98333	0.0187234	-0.0421277
8	0.0187234	-0.0421277
8.01667	0.0187234	-0.0468085
8.03333	0.0187234	-0.0468085
8.05	0.0187234	-0.0468085
8.06667	0.0187234	-0.0421277
8.08333	0.0187234	-0.0468085
8.1	0.0187234	-0.0421277
8.11667	0.0187234	-0.0468085
8.13333	0.0187234	-0.0468085
8.15	0.0187234	-0.0421277
8.16667	0.0187234	-0.0468085
8.18333	0.0187234	-0.0468085
8.2	0.0187234	-0.0468085
8.21667	0.0187234	-0.0468085
8.23333	0.0187234	-0.0468085
8.25	0.0187234	-0.0468085
8.26667	0.0187234	-0.0468085
8.28333	0.0187234	-0.0468085
8.3	0.0187234	-0.0468085
8.31667	0.0187234	-0.0468085
8.33333	0.0187234	-0.0468085
8.35	0.0234043	-0.0468085
8.36667	0.0187234	-0.0468085
8.38333	0.0234043	-0.0468085
8.4	0.0187234	-0.0468085
8.41667	0.0234043	-0.0468085
8.43333	0.0234043	-0.0468085
8.45	0.0234043	-0.0468085
8.46667	0.0234043	-0.0468085
8.48333	0.0234043	-0.0468085
8.5	0.0234043	-0.0468085
8.51667	0.0234043	-0.0468085
8.53333	0.0187234	-0.0468085
8.55	0.0187234	-0.0468085
8.56667	0.0187234	-0.0468085
8.58333	0.0234043	-0.0468085
8.6	0.0187234	-0.0468085
8.61667	0.0187234	-0.0468085
8.63333	0.0187234	-0.0468085
8.65	0.0187234	-0.0468085
8.66667	0.0187234	-0.0468085
8.68333	0.0187234	-0.0468085
8.7	0.0187234	-0.0468085
8.71667	0.0187234	-0.0468085
8.73333	0.0187234	-0.0468085
8.75	0.0187234	-0.0468085
8.76667	0.0187234	-0.0468085
8.78333	0.0187234	-0.0468085
8.8	0.0187234	-0.0468085
8.81667	0.0187234	-0.0468085
8.83333	0.0187234	-0.0468085
8.85	0.0187234	-0.0468085
8.86667	0.0187234	-0.0468085
8.88333	0.0187234	-0.0468085
8.9	0.0187234	-0.0468085
8.91667	0.0187234	-0.0468085
8.93333	0.0187234	-0.0468085
8.95	0.0187234	-0.0468085
8.96667	0.0187234	-0.0468085
8.98333	0.0187234	-0.0468085
9	0.0187234	-0.0468085
9.01667	0.0187234	-0.0468085
9.03333	0.0187234	-0.0468085
9.05	0.0187234	-0.0468085
9.06667	0.0187234	-0.0468085
9.08333	0.0187234	-0.0468085
9.1	0.0187234	-0.0468085
9.11667	0.0187234	-0.0468085
9.13333	0.0187234	-0.0468085
9.15	0.0187234	-0.0468085
9.16667	0.0187234	-0.0514894
9.18333	0.0187234	-0.0514894
9.2	0.0187234	-0.0514894
9.21667	0.0187234	-0.0514894
9.23333	0.0187234	-0.0514894
9.25	0.0187234	-0.0514894
9.26667	0.0187234	-0.0514894
9.28333	0.0187234	-0.0514894
9.3	0.0187234	-0.0514894
9.31667	0.0187234	-0.0514894
9.33333	0.0187234	-0.0514894
9.35	0.0187234	-0.0514894
9.36667	0.0187234	-0.0514894
9.38333	0.0187234	-0.0514894
9.4	0.0187234	-0.0514894
9.41667	0.0187234	-0.0514894
9.43333	0.0187234	-0.0514894
9.45	0.0187234	-0.0514894
9.46667	0.0187234	-0.0514894
9.48333	0.0187234	-0.0514894
9.5	0.0187234	-0.0514894
9.51667	0.0187234	-0.0514894
9.53333	0.0187234	-0.0514894
9.55	0.0187234	-0.0514894
9.56667	0.0187234	-0.0514894
9.58333	0.0187234	-0.0514894
9.6	0.0187234	-0.0561702
9.61667	0.0187234	-0.0514894
9.63333	0.0187234	-0.0514894
9.65	0.0187234	-0.0514894
9.66667	0.0187234	-0.0514894
9.68333	0.0187234	-0.0561702
9.7	0.0187234	-0.0514894
9.71667	0.0187234	-0.0514894
9.73333	0.0187234	-0.0514894
9.75	0.0187234	-0.0514894
9.76667	0.0187234	-0.0561702
9.78333	0.0187234	-0.0514894
9.8	0.0187234	-0.0561702
9.81667	0.0187234	-0.0561702
9.83333	0.0187234	-0.0561702
9.85	0.0187234	-0.0561702
9.86667	0.0187234	-0.0561702
9.88333	0.0187234	-0.0561702
9.9	0.0187234	-0.0561702
9.91667	0.0187234	-0.0561702
9.93333	0.0187234	-0.0561702
9.95	0.0187234	-0.0561702
9.96667	0.0187234	-0.0561702
9.98333	0.0187234	-0.0561702
10	0.0187234	-0.0561702
10.0167	0.0187234	-0.0561702
10.0333	0.0187234	-0.0561702
10.05	0.0187234	-0.0561702
10.0667	0.0187234	-0.0561702
10.0833	0.0187234	-0.0561702
10.1	0.0187234	-0.0561702
10.1167	0.0187234	-0.0561702
10.1333	0.0187234	-0.0561702
10.15	0.0187234	-0.0561702
10.1667	0.0187234	-0.0561702
10.1833	0.0187234	-0.0561702
10.2	0.0187234	-0.0561702
10.2167	0.0187234	-0.0561702
10.2333	0.0187234	-0.0561702
10.25	0.0187234	-0.0561702
10.2667	0.0187234	-0.0561702
10.2833	0.0187234	-0.0561702
10.3	0.0187234	-0.0561702
10.3167	0.0187234	-0.0561702
10.3333	0.0187234	-0.0561702
10.35	0.0187234	-0.0561702
10.3667	0.0187234	-0.0561702
10.3833	0.0234043	-0.0561702
10.4	0.0187234	-0.0561702
10.4167	0.0187234	-0.0561702
10.4333	0.0234043	-0.0561702
10.45	0.0187234	-0.0561702
10.4667	0.0187234	-0.0561702
10.4833	0.0187234	-0.0561702
10.5	0.0234043	-0.0608511
10.5167	0.0234043	-0.0608511
10.5333	0.0234043	-0.0608511
10.55	0.0234043	-0.0561702
10.5667	0.0234043	-0.0608511
10.5833	0.0234043	-0.0608511
10.6	0.0234043	-0.0608511
10.6167	0.0234043	-0.0608511
10.6333	0.0234043	-0.0561702
10.65	0.0234043	-0.0561702
10.6667	0.0234043	-0.0561702
10.6833	0.0234043	-0.0561702
10.7	0.0234043	-0.0561702
10.7167	0.0234043	-0.0561702
10.7333	0.0234043	-0.0561702
10.75	0.0234043	-0.0561702
10.7667	0.0234043	-0.0561702
10.7833	0.0234043	-0.0561702
10.8	0.0234043	-0.0561702
10.8167	0.0234043	-0.0561702
10.8333	0.0234043	-0.0561702
10.85	0.0234043	-0.0561702
10.8667	0.0234043	-0.0561702
10.8833	0.0234043	-0.0561702
10.9	0.0234043	-0.0561702
10.9167	0.0234043	-0.0561702
10.9333	0.0234043	-0.0561702
10.95	0.0234043	-0.0561702
10.9667	0.0234043	-0.0561702
10.9833	0.0234043	-0.0561702
11	0.0234043	-0.0561702
11.0167	0.0280851	-0.0561702
11.0333	0.0234043	-0.0561702
11.05	0.0280851	-0.0561702
11.0667	0.0280851	-0.0561702
11.0833	0.0280851	-0.0561702
11.1	0.0280851	-0.0561702
11.1167	0.0280851	-0.0561702
11.1333	0.0280851	-0.0561702
11.15	0.0280851	-0.0561702
11.1667	0.0280851	-0.0561702
11.1833	0.0280851	-0.0561702
11.2	0.0280851	-0.0561702
11.2167	0.0280851	-0.0561702
11.2333	0.0280851	-0.0561702
11.25	0.0280851	-0.0561702
11.2667	0.0280851	-0.0561702
11.2833	0.0280851	-0.0561702
11.3	0.0280851	-0.0561702
11.3167	0.0280851	-0.0561702
11.3333	0.0280851	-0.0561702
11.35	0.0280851	-0.0561702
11.3667	0.0280851	-0.0561702
11.3833	0.0280851	-0.0561702
11.4	0.0280851	-0.0561702
11.4167	0.0280851	-0.0561702
11.4333	0.0280851	-0.0561702
11.45	0.0280851	-0.0561702
11.4667	0.0280851	-0.0561702
11.4833	0.0280851	-0.0561702
11.5	0.0280851	-0.0561702
11.5167	0.0280851	-0.0561702
11.5333	0.0280851	-0.0561702
11.55	0.0280851	-0.0561702
11.5667	0.0280851	-0.0561702
11.5833	0.0280851	-0.0608511
11.6	0.0280851	-0.0608511
11.6167	0.0280851	-0.0608511
11.6333	0.0280851	-0.0608511
11.65	0.0280851	-0.0608511
11.6667	0.0280851	-0.0608511
11.6833	0.0280851	-0.0561702
11.7	0.0280851	-0.0561702
11.7167	0.0280851	-0.0608511
11.7333	0.0280851	-0.0608511
11.75	0.0280851	-0.0608511
11.7667	0.032766	-0.0608511
11.7833	0.032766	-0.0561702
11.8	0.032766	-0.0608511
11.8167	0.032766	-0.0608511
11.8333	0.032766	-0.0608511
11.85	0.032766	-0.0608511
11.8667	0.032766	-0.0608511
11.8833	0.032766	-0.0608511
11.9	0.032766	-0.0608511
11.9167	0.0374468	-0.0608511
11.9333	0.0374468	-0.0608511
11.95	0.0374468	-0.0608511
11.9667	0.0374468	-0.0608511
11.9833	0.0374468	-0.0608511
12	0.0374468	-0.0608511
12.0167	0.0374468	-0.0608511
12.0333	0.0421277	-0.0608511
12.05	0.0421277	-0.0608511
12.0667	0.0421277	-0.0608511
12.0833	0.0421277	-0.0608511
12.1	0.0421277	-0.0608511
12.1167	0.0468085	-0.0608511
12.1333	0.0468085	-0.0608511
12.15	0.0468085	-0.0608511
12.1667	0.0468085	-0.0608511
12.1833	0.0468085	-0.0608511
12.2	0.0514894	-0.0608511
12.2167	0.0514894	-0.0608511
12.2333	0.0514894	-0.0608511
12.25	0.0514894	-0.0608511
12.2667	0.0514894	-0.0608511
12.2833	0.0561702	-0.0655319
12.3	0.0561702	-0.0655319
12.3167	0.0561702	-0.0655319
12.3333	0.0608511	-0.0655319
12.35	0.0608511	-0.0655319
12.3667	0.0608511	-0.0655319
12.3833	0.0608511	-0.0655319
12.4	0.0655319	-0.0655319
12.4167	0.0655319	-0.0655319
12.4333	0.0655319	-0.0655319
12.45	0.0655319	-0.0655319
12.4667	0.0655319	-0.0655319
12.4833	0.0702128	-0.0655319
12.5	0.0702128	-0.0655319
12.5167	0.0748936	-0.0655319
12.5333	0.0748936	-0.0655319
12.55	0.0748936	-0.0655319
12.5667	0.0795745	-0.0655319
12.5833	0.0842553	-0.0655319
12.6	0.0842553	-0.0655319
12.6167	0.0889362	-0.0655319
12.6333	0.093617	-0.0655319
12.65	0.0982979	-0.0655319
12.6667	0.0982979	-0.0655319
12.6833	0.102979	-0.0655319
12.7	0.10766	-0.0655319
12.7167	0.11234	-0.0655319
12.7333	0.117021	-0.0655319
12.75	0.121702	-0.0655319
12.7667	0.131064	-0.0655319
12.7833	0.135745	-0.0655319
12.8	0.140426	-0.0655319
12.8167	0.145106	-0.0655319
12.8333	0.154468	-0.0655319
12.85	0.159149	-0.0655319
12.8667	0.16383	-0.0655319
12.8833	0.168511	-0.0655319
12.9	0.177872	-0.0655319
12.9167	0.182553	-0.0655319
12.9333	0.187234	-0.0655319
12.95	0.191915	-0.0655319
12.9667	0.196596	-0.0655319
12.9833	0.201277	-0.0655319
13	0.205957	-0.0702128
13.0167	0.210638	-0.0702128
13.0333	0.215319	-0.0655319
13.05	0.22	-0.0655319
13.0667	0.224681	-0.0655319
13.0833	0.229362	-0.0655319
13.1	0.234043	-0.0702128
13.1167	0.238723	-0.0702128
13.1333	0.243404	-0.0702128
13.15	0.243404	-0.0702128
13.1667	0.248085	-0.0702128
13.1833	0.252766	-0.0702128
13.2	0.252766	-0.0702128
13.2167	0.252766	-0.0702128
13.2333	0.257447	-0.0702128
13.25	0.262128	-0.0702128
13.2667	0.262128	-0.0702128
13.2833	0.266809	-0.0702128
13.3	0.266809	-0.0702128
13.3167	0.266809	-0.0702128
13.3333	0.266809	-0.0702128
13.35	0.266809	-0.0702128
13.3667	0.271489	-0.0702128
13.3833	0.271489	-0.0748936
13.4	0.271489	-0.0748936
13.4167	0.271489	-0.0748936
13.4333	0.271489	-0.0748936
13.45	0.271489	-0.0748936
13.4667	0.271489	-0.0748936
13.4833	0.271489	-0.0748936
13.5	0.271489	-0.0748936
13.5167	0.271489	-0.0748936
13.5333	0.271489	-0.0748936
13.55	0.271489	-0.0748936
13.5667	0.271489	-0.0748936
13.5833	0.271489	-0.0748936
13.6	0.271489	-0.0748936
13.6167	0.271489	-0.0748936
13.6333	0.271489	-0.0748936
13.65	0.271489	-0.0748936
13.6667	0.271489	-0.0748936
13.6833	0.271489	-0.0748936
13.7	0.266809	-0.0748936
13.7167	0.266809	-0.0748936
13.7333	0.266809	-0.0748936
13.75	0.266809	-0.0748936
13.7667	0.266809	-0.0748936
13.7833	0.266809	-0.0748936
13.8	0.266809	-0.0748936
13.8167	0.266809	-0.0748936
13.8333	0.262128	-0.0748936
13.85	0.262128	-0.0795745
13.8667	0.262128	-0.0795745
13.8833	0.262128	-0.0795745
13.9	0.262128	-0.0795745
13.9167	0.262128	-0.0795745
13.9333	0.262128	-0.0795745
13.95	0.262128	-0.0795745
13.9667	0.262128	-0.0795745
13.9833	0.257447	-0.0795745
14	0.257447	-0.0795745
14.0167	0.257447	-0.0795745
14.0333	0.257447	-0.0795745
14.05	0.257447	-0.0795745
14.0667	0.257447	-0.0795745
14.0833	0.257447	-0.0795745
14.1	0.252766	-0.0795745
14.1167	0.252766	-0.0795745
14.1333	0.252766	-0.0795745
14.15	0.252766	-0.0795745
14.1667	0.248085	-0.0795745
14.1833	0.248085	-0.0795745
14.2	0.248085	-0.0795745
14.2167	0.248085	-0.0795745
14.2333	0.243404	-0.0795745
14.25	0.243404	-0.0795745
14.2667	0.243404	-0.0795745
14.2833	0.243404	-0.0795745
14.3	0.238723	-0.0795745
14.3167	0.238723	-0.0795745
14.3333	0.238723	-0.0795745
14.35	0.234043	-0.0795745
14.3667	0.234043	-0.0795745
14.3833	0.234043	-0.0748936
14.4	0.229362	-0.0795745
14.4167	0.229362	-0.0795745
14.4333	0.224681	-0.0748936
14.45	0.224681	-0.0748936
14.4667	0.224681	-0.0748936
14.4833	0.224681	-0.0748936
14.5	0.22	-0.0748936
14.5167	0.22	-0.0748936
14.5333	0.22	-0.0748936
14.55	0.215319	-0.0748936
14.5667	0.215319	-0.0748936
14.5833	0.215319	-0.0748936
14.6	0.210638	-0.0748936
14.6167	0.210638	-0.0748936
14.6333	0.210638	-0.0748936
14.65	0.205957	-0.0748936
14.6667	0.205957	-0.0748936
14.6833	0.205957	-0.0748936
14.7	0.201277	-0.0748936
14.7167	0.201277	-0.0748936
14.7333	0.201277	-0.0748936
14.75	0.196596	-0.0748936
14.7667	0.196596	-0.0748936
14.7833	0.196596	-0.0748936
14.8	0.196596	-0.0748936
14.8167	0.191915	-0.0748936
14.8333	0.191915	-0.0748936
14.85	0.191915	-0.0748936
14.8667	0.191915	-0.0748936
14.8833	0.187234	-0.0748936
14.9	0.187234	-0.0748936
14.9167	0.187234	-0.0748936
14.9333	0.187234	-0.0748936
14.95	0.187234	-0.0748936
14.9667	0.182553	-0.0748936
14.9833	0.182553	-0.0748936
15	0.182553	-0.0795745
15.0167	0.182553	-0.0795745
15.0333	0.182553	-0.0748936
15.05	0.177872	-0.0748936
15.0667	0.177872	-0.0748936
15.0833	0.177872	-0.0748936
15.1	0.177872	-0.0748936
15.1167	0.177872	-0.0748936
15.1333	0.177872	-0.0748936
15.15	0.177872	-0.0795745
15.1667	0.173191	-0.0795745
15.1833	0.173191	-0.0795745
15.2	0.173191	-0.0795745
15.2167	0.173191	-0.0795745
15.2333	0.173191	-0.0795745
15.25	0.173191	-0.0795745
15.2667	0.173191	-0.0795745
15.2833	0.173191	-0.0795745
15.3	0.168511	-0.0795745
15.3167	0.168511	-0.0795745
15.3333	0.168511	-0.0795745
15.35	0.168511	-0.0795745
15.3667	0.168511	-0.0795745
15.3833	0.168511	-0.0795745
15.4	0.168511	-0.0795745
15.4167	0.168511	-0.0795745
15.4333	0.168511	-0.0795745
15.45	0.16383	-0.0795745
15.4667	0.16383	-0.0795745
15.4833	0.16383	-0.0795745
15.5	0.16383	-0.0795745
15.5167	0.16383	-0.0795745
15.5333	0.16383	-0.0795745
15.55	0.159149	-0.0795745
15.5667	0.159149	-0.0795745
15.5833	0.159149	-0.0795745
15.6	0.159149	-0.0795745
15.6167	0.159149	-0.0795745
15.6333	0.159149	-0.0795745
15.65	0.159149	-0.0795745
15.6667	0.159149	-0.0795745
15.6833	0.154468	-0.0795745
15.7	0.154468	-0.0795745
15.7167	0.154468	-0.0795745
15.7333	0.154468	-0.0795745
15.75	0.154468	-0.0795745
15.7667	0.154468	-0.0795745
15.7833	0.154468	-0.0795745
15.8	0.149787	-0.0795745
15.8167	0.149787	-0.0795745
15.8333	0.149787	-0.0795745
15.85	0.149787	-0.0795745
15.8667	0.149787	-0.0795745
15.8833	0.145106	-0.0795745
15.9	0.145106	-0.0795745
15.9167	0.145106	-0.0795745
15.9333	0.145106	-0.0795745
15.95	0.145106	-0.0795745
15.9667	0.145106	-0.0795745
15.9833	0.140426	-0.0795745
16	0.140426	-0.0795745
16.0167	0.140426	-0.0795745
16.0333	0.140426	-0.0795745
16.05	0.140426	-0.0795745
16.0667	0.140426	-0.0795745
16.0833	0.140426	-0.0795745
16.1	0.135745	-0.0795745
16.1167	0.135745	-0.0795745
16.1333	0.135745	-0.0795745
16.15	0.135745	-0.0795745
16.1667	0.135745	-0.0795745
16.1833	0.135745	-0.0795745
16.2	0.135745	-0.0795745
16.2167	0.135745	-0.0795745
16.2333	0.131064	-0.0795745
16.25	0.131064	-0.0795745
16.2667	0.131064	-0.0795745
16.2833	0.131064	-0.0795745
16.3	0.131064	-0.0795745
16.3167	0.131064	-0.0795745
16.3333	0.131064	-0.0795745
16.35	0.131064	-0.0795745
16.3667	0.131064	-0.0795745
16.3833	0.131064	-0.0842553
16.4	0.131064	-0.0842553
16.4167	0.131064	-0.0842553
16.4333	0.131064	-0.0795745
16.45	0.131064	-0.0795745
16.4667	0.131064	-0.0795745
16.4833	0.131064	-0.0842553
16.5	0.131064	-0.0842553
16.5167	0.131064	-0.0842553
16.5333	0.126383	-0.0842553
16.55	0.126383	-0.0842553
16.5667	0.126383	-0.0842553
16.5833	0.126383	-0.0842553
16.6	0.131064	-0.0842553
16.6167	0.126383	-0.0842553
16.6333	0.126383	-0.0842553
16.65	0.126383	-0.0842553
16.6667	0.126383	-0.0842553
16.6833	0.131064	-0.0842553
16.7	0.131064	-0.0842553
16.7167	0.131064	-0.0842553
16.7333	0.131064	-0.0842553
16.75	0.131064	-0.0842553
16.7667	0.131064	-0.0842553
16.7833	0.131064	-0.0842553
16.8	0.131064	-0.0842553
16.8167	0.131064	-0.0842553
16.8333	0.131064	-0.0842553
16.85	0.131064	-0.0842553
16.8667	0.131064	-0.0842553
16.8833	0.131064	-0.0842553
16.9	0.131064	-0.0842553
16.9167	0.131064	-0.0842553
16.9333	0.131064	-0.0889362
16.95	0.131064	-0.0889362
16.9667	0.131064	-0.0889362
16.9833	0.135745	-0.0842553
17	0.135745	-0.0842553
17.0167	0.135745	-0.0842553
17.0333	0.135745	-0.0842553
17.05	0.135745	-0.0842553
17.0667	0.135745	-0.0889362
17.0833	0.135745	-0.0889362
17.1	0.135745	-0.0889362
17.1167	0.135745	-0.0889362
17.1333	0.135745	-0.0889362
17.15	0.135745	-0.0889362
17.1667	0.135745	-0.0889362
17.1833	0.140426	-0.0889362
17.2	0.140426	-0.0889362
17.2167	0.140426	-0.0889362
17.2333	0.140426	-0.0889362
17.25	0.140426	-0.0889362
17.2667	0.140426	-0.0889362
17.2833	0.140426	-0.0889362
17.3	0.140426	-0.0889362
17.3167	0.145106	-0.0889362
17.3333	0.145106	-0.0889362
17.35	0.145106	-0.0889362
17.3667	0.145106	-0.0889362
17.3833	0.145106	-0.0889362
17.4	0.145106	-0.0889362
17.4167	0.145106	-0.0889362
17.4333	0.145106	-0.0889362
17.45	0.149787	-0.0889362
17.4667	0.149787	-0.0889362
17.4833	0.149787	-0.0889362
17.5	0.149787	-0.0889362
17.5167	0.149787	-0.0889362
17.5333	0.149787	-0.0889362
17.55	0.149787	-0.0889362
17.5667	0.149787	-0.0889362
17.5833	0.149787	-0.0889362
17.6	0.149787	-0.0889362
17.6167	0.154468	-0.0889362
17.6333	0.154468	-0.0889362
17.65	0.154468	-0.0889362
17.6667	0.154468	-0.0889362
17.6833	0.154468	-0.0889362
17.7	0.154468	-0.0889362
17.7167	0.154468	-0.0889362
17.7333	0.154468	-0.0889362
17.75	0.159149	-0.0889362
17.7667	0.159149	-0.0889362
17.7833	0.159149	-0.0889362
17.8	0.159149	-0.0889362
17.8167	0.159149	-0.0889362
17.8333	0.159149	-0.0889362
17.85	0.16383	-0.0889362
17.8667	0.16383	-0.0889362
17.8833	0.16383	-0.0889362
17.9	0.16383	-0.0889362
17.9167	0.16383	-0.0889362
17.9333	0.168511	-0.0889362
17.95	0.168511	-0.0889362
17.9667	0.168511	-0.0889362
17.9833	0.168511	-0.0889362
18	0.173191	-0.0889362
18.0167	0.173191	-0.0889362
18.0333	0.173191	-0.0889362
18.05	0.177872	-0.0889362
18.0667	0.177872	-0.0889362
18.0833	0.177872	-0.0889362
18.1	0.177872	-0.0889362
18.1167	0.182553	-0.0889362
18.1333	0.182553	-0.0889362
18.15	0.182553	-0.0889362
18.1667	0.182553	-0.0889362
18.1833	0.187234	-0.0889362
18.2	0.187234	-0.0889362
18.2167	0.187234	-0.0889362
18.2333	0.191915	-0.093617
18.25	0.191915	-0.093617
18.2667	0.191915	-0.0889362
18.2833	0.196596	-0.0889362
18.3	0.196596	-0.0889362
18.3167	0.196596	-0.0889362
18.3333	0.201277	-0.0889362
18.35	0.201277	-0.0889362
18.3667	0.205957	-0.0889362
18.3833	0.205957	-0.0889362
18.4	0.205957	-0.0889362
18.4167	0.210638	-0.093617
18.4333	0.210638	-0.093617
18.45	0.210638	-0.0889362
18.4667	0.215319	-0.0889362
18.4833	0.215319	-0.093617
18.5	0.22	-0.0889362
18.5167	0.22	-0.0889362
18.5333	0.224681	-0.0889362
18.55	0.224681	-0.0889362
18.5667	0.229362	-0.0889362
18.5833	0.229362	-0.0889362
18.6	0.234043	-0.0889362
18.6167	0.234043	-0.0889362
18.6333	0.238723	-0.0889362
18.65	0.238723	-0.0889362
18.6667	0.238723	-0.0889362
18.6833	0.243404	-0.0889362
18.7	0.243404	-0.0889362
18.7167	0.248085	-0.0889362
18.7333	0.248085	-0.0889362
18.75	0.252766	-0.0889362
18.7667	0.252766	-0.0889362
18.7833	0.257447	-0.0889362
18.8	0.257447	-0.0889362
18.8167	0.262128	-0.0889362
18.8333	0.262128	-0.0889362
18.85	0.266809	-0.0889362
18.8667	0.266809	-0.0889362
18.8833	0.271489	-0.0889362
18.9	0.271489	-0.0889362
18.9167	0.27617	-0.0889362
18.9333	0.280851	-0.0889362
18.95	0.280851	-0.0889362
18.9667	0.285532	-0.0889362
18.9833	0.285532	-0.0889362
19	0.290213	-0.0889362
19.0167	0.294894	-0.0889362
19.0333	0.294894	-0.0889362
19.05	0.299575	-0.0889362
19.0667	0.304255	-0.0889362
19.0833	0.304255	-0.0889362
19.1	0.308936	-0.0889362
19.1167	0.308936	-0.0889362
19.1333	0.313617	-0.0889362
19.15	0.318298	-0.0889362
19.1667	0.318298	-0.0889362
19.1833	0.322979	-0.0889362
19.2	0.32766	-0.0889362
19.2167	0.33234	-0.0889362
19.2333	0.33234	-0.0889362
19.25	0.337021	-0.0889362
19.2667	0.341702	-0.0889362
19.2833	0.346383	-0.0889362
19.3	0.346383	-0.0889362
19.3167	0.351064	-0.0889362
19.3333	0.355745	-0.0889362
19.35	0.355745	-0.0889362
19.3667	0.360426	-0.0889362
19.3833	0.365106	-0.0889362
19.4	0.369787	-0.0889362
19.4167	0.374468	-0.0889362
19.4333	0.374468	-0.0889362
19.45	0.379149	-0.0889362
19.4667	0.38383	-0.0889362
19.4833	0.388511	-0.0889362
19.5	0.393192	-0.0889362
19.5167	0.397872	-0.0889362
19.5333	0.402553	-0.0889362
19.55	0.402553	-0.0889362
19.5667	0.407234	-0.0889362
19.5833	0.411915	-0.0889362
19.6	0.416596	-0.0889362
19.6167	0.421277	-0.0889362
19.6333	0.425957	-0.0889362
19.65	0.430638	-0.0889362
19.6667	0.435319	-0.0889362
19.6833	0.44	-0.0889362
19.7	0.444681	-0.0889362
19.7167	0.449362	-0.0889362
19.7333	0.458723	-0.0889362
19.75	0.463404	-0.0889362
19.7667	0.468085	-0.0889362
19.7833	0.472766	-0.0889362
19.8	0.477447	-0.0889362
19.8167	0.486808	-0.0889362
19.8333	0.491489	-0.0889362
19.85	0.49617	-0.093617
19.8667	0.505532	-0.093617
19.8833	0.510213	-0.093617
19.9	0.519575	-0.0889362
19.9167	0.524255	-0.093617
19.9333	0.528936	-0.093617
19.95	0.538298	-0.093617
19.9667	0.54766	-0.093617
19.9833	0.55234	-0.093617
20	0.561702	-0.093617
20.0167	0.566383	-0.093617
20.0333	0.575745	-0.093617
20.05	0.585106	-0.093617
20.0667	0.594468	-0.093617
20.0833	0.599149	-0.093617
20.1	0.608511	-0.093617
20.1167	0.617872	-0.093617
20.1333	0.627234	-0.093617
20.15	0.636596	-0.093617
20.1667	0.645957	-0.093617
20.1833	0.66	-0.093617
20.2	0.669362	-0.093617
20.2167	0.678723	-0.093617
20.2333	0.692766	-0.093617
20.25	0.702128	-0.093617
20.2667	0.711489	-0.093617
20.2833	0.725532	-0.093617
20.3	0.739575	-0.093617
20.3167	0.748936	-0.093617
20.3333	0.762979	-0.093617
20.35	0.777021	-0.093617
20.3667	0.791064	-0.093617
20.3833	0.800426	-0.093617
20.4	0.819149	-0.093617
20.4167	0.833191	-0.093617
20.4333	0.847234	-0.093617
20.45	0.861277	-0.093617
20.4667	0.875319	-0.093617
20.4833	0.889362	-0.093617
20.5	0.908085	-0.093617
20.5167	0.922128	-0.093617
20.5333	0.940851	-0.093617
20.55	0.959574	-0.093617
20.5667	0.973617	-0.093617
20.5833	0.99234	-0.093617
20.6	1.01106	-0.093617
20.6167	1.02511	-0.093617
20.6333	1.04383	-0.093617
20.65	1.06255	-0.0889362
20.6667	1.08128	-0.0889362
20.6833	1.1	-0.0889362
20.7	1.11872	-0.0889362
20.7167	1.13745	-0.0889362
20.7333	1.15617	-0.0889362
20.75	1.17021	-0.0889362
20.7667	1.19362	-0.0889362
20.7833	1.20766	-0.0889362
20.8	1.23106	-0.0889362
20.8167	1.24511	-0.0889362
20.8333	1.26383	-0.0889362
20.85	1.28255	-0.0889362
20.8667	1.30128	-0.093617
20.8833	1.32	-0.093617
20.9	1.33404	-0.093617
20.9167	1.35277	-0.093617
20.9333	1.37149	-0.093617
20.95	1.38553	-0.093617
20.9667	1.39957	-0.093617
20.9833	1.4183	-0.093617
21	1.43234	-0.093617
21.0167	1.44638	-0.093617
21.0333	1.46043	-0.093617
21.05	1.47447	-0.093617
21.0667	1.48851	-0.093617
21.0833	1.49787	-0.093617
21.1	1.51191	-0.0889362
21.1167	1.52128	-0.0889362
21.1333	1.53532	-0.0889362
21.15	1.54468	-0.0889362
21.1667	1.55404	-0.0889362
21.1833	1.5634	-0.0889362
21.2	1.56808	-0.0889362
21.2167	1.57745	-0.0889362
21.2333	1.58213	-0.0889362
21.25	1.59149	-0.0889362
21.2667	1.59617	-0.0889362
21.2833	1.60085	-0.0889362
21.3	1.60553	-0.0889362
21.3167	1.61021	-0.0889362
21.3333	1.61021	-0.0889362
21.35	1.61489	-0.0889362
21.3667	1.61489	-0.0889362
21.3833	1.61957	-0.0889362
21.4	1.61957	-0.0889362
21.4167	1.61957	-0.0889362
21.4333	1.61957	-0.0889362
21.45	1.61489	-0.0889362
21.4667	1.61489	-0.0889362
21.4833	1.61489	-0.0842553
21.5	1.61021	-0.0842553
21.5167	1.60553	-0.0842553
21.5333	1.60553	-0.0842553
21.55	1.60085	-0.0842553
21.5667	1.59617	-0.0842553
21.5833	1.59149	-0.0842553
21.6	1.58681	-0.0842553
21.6167	1.58213	-0.0842553
21.6333	1.57277	-0.0795745
21.65	1.56808	-0.0795745
21.6667	1.5634	-0.0795745
21.6833	1.55872	-0.0795745
21.7	1.54936	-0.0795745
21.7167	1.54468	-0.0795745
21.7333	1.54	-0.0795745
21.75	1.53064	-0.0795745
21.7667	1.52128	-0.0795745
21.7833	1.5166	-0.0795745
21.8	1.50723	-0.0748936
21.8167	1.50255	-0.0748936
21.8333	1.49319	-0.0748936
21.85	1.48383	-0.0748936
21.8667	1.47915	-0.0748936
21.8833	1.46979	-0.0748936
21.9	1.46511	-0.0748936
21.9167	1.45575	-0.0748936
21.9333	1.44638	-0.0748936
21.95	1.43702	-0.0748936
21.9667	1.43234	-0.0748936
21.9833	1.42298	-0.0748936
22	1.41362	-0.0795745
22.0167	1.40894	-0.0795745
22.0333	1.39957	-0.0795745
22.05	1.39021	-0.0795745
22.0667	1.38085	-0.0795745
22.0833	1.37617	-0.0795745
22.1	1.36681	-0.0795745
22.1167	1.35745	-0.0795745
22.1333	1.35277	-0.0795745
22.15	1.3434	-0.0795745
22.1667	1.33872	-0.0795745
22.1833	1.32936	-0.0795745
22.2	1.32	-0.0795745
22.2167	1.31532	-0.0795745
22.2333	1.30596	-0.0795745
22.25	1.30128	-0.0795745
22.2667	1.29191	-0.0842553
22.2833	1.28723	-0.0842553
22.3	1.27787	-0.0842553
22.3167	1.27319	-0.0842553
22.3333	1.26851	-0.0842553
22.35	1.25915	-0.0842553
22.3667	1.25447	-0.0842553
22.3833	1.24511	-0.0842553
22.4	1.24043	-0.0842553
22.4167	1.23575	-0.0842553
22.4333	1.23106	-0.0842553
22.45	1.2217	-0.0842553
22.4667	1.21702	-0.0889362
22.4833	1.21234	-0.0889362
22.5	1.20766	-0.0889362
22.5167	1.20298	-0.0889362
22.5333	1.19362	-0.0889362
22.55	1.18894	-0.0889362
22.5667	1.18426	-0.0889362
22.5833	1.17957	-0.0889362
22.6	1.17489	-0.0889362
22.6167	1.17021	-0.0889362
22.6333	1.16553	-0.0889362
22.65	1.16085	-0.0889362
22.6667	1.15617	-0.0889362
22.6833	1.15617	-0.0889362
22.7	1.15149	-0.0889362
22.7167	1.14681	-0.0889362
22.7333	1.14213	-0.0889362
22.75	1.13745	-0.0889362
22.7667	1.13745	-0.0889362
22.7833	1.13277	-0.0889362
22.8	1.12809	-0.0889362
22.8167	1.12809	-0.0889362
22.8333	1.1234	-0.0889362
22.85	1.11872	-0.0889362
22.8667	1.11872	-0.0889362
22.8833	1.11404	-0.0889362
22.9	1.11404	-0.0889362
22.9167	1.10936	-0.0889362
22.9333	1.10936	-0.0889362
22.95	1.10468	-0.0889362
22.9667	1.10468	-0.0889362
22.9833	1.1	-0.0889362
23	1.1	-0.0889362
23.0167	1.09532	-0.0889362
23.0333	1.09532	-0.0842553
23.05	1.09532	-0.0842553
23.0667	1.09064	-0.0842553
23.0833	1.09064	-0.0842553
23.1	1.09064	-0.0842553
23.1167	1.08596	-0.0842553
23.1333	1.08596	-0.0842553
23.15	1.08596	-0.0842553
23.1667	1.08128	-0.0842553
23.1833	1.08128	-0.0842553
23.2	1.08128	-0.0842553
23.2167	1.0766	-0.0842553
23.2333	1.0766	-0.0842553
23.25	1.0766	-0.0842553
23.2667	1.0766	-0.0842553
23.2833	1.07191	-0.0795745
23.3	1.07191	-0.0795745
23.3167	1.07191	-0.0795745
23.3333	1.07191	-0.0795745
23.35	1.07191	-0.0795745
23.3667	1.06723	-0.0795745
23.3833	1.06723	-0.0795745
23.4	1.06723	-0.0795745
23.4167	1.06723	-0.0795745
23.4333	1.06723	-0.0795745
23.45	1.06255	-0.0795745
23.4667	1.06255	-0.0795745
23.4833	1.06255	-0.0795745
23.5	1.06255	-0.0795745
23.5167	1.06255	-0.0795745
23.5333	1.06255	-0.0795745
23.55	1.05787	-0.0795745
23.5667	1.05787	-0.0795745
23.5833	1.05787	-0.0795745
23.6	1.05787	-0.0795745
23.6167	1.05787	-0.0748936
23.6333	1.05787	-0.0748936
23.65	1.05787	-0.0748936
23.6667	1.05787	-0.0748936
23.6833	1.05787	-0.0748936
23.7	1.05319	-0.0748936
23.7167	1.05319	-0.0748936
23.7333	1.05319	-0.0748936
23.75	1.05319	-0.0748936
23.7667	1.05319	-0.0748936
23.7833	1.05319	-0.0748936
23.8	1.05319	-0.0748936
23.8167	1.05319	-0.0748936
23.8333	1.04851	-0.0748936
23.85	1.05319	-0.0748936
23.8667	1.04851	-0.0748936
23.8833	1.04851	-0.0748936
23.9	1.04851	-0.0748936
23.9167	1.04851	-0.0702128
23.9333	1.04851	-0.0702128
23.95	1.04851	-0.0702128
23.9667	1.04851	-0.0702128
23.9833	1.04851	-0.0702128
24	1.04851	-0.0702128
24.0167	1.04383	-0.0702128
24.0333	1.04383	-0.0702128
24.05	1.04383	-0.0702128
24.0667	1.04383	-0.0702128
24.0833	1.04383	-0.0702128
24.1	1.04383	-0.0702128
24.1167	1.04383	-0.0702128
24.1333	1.04383	-0.0655319
24.15	1.03915	-0.0655319
24.1667	1.03915	-0.0655319
24.1833	1.03915	-0.0655319
24.2	1.03915	-0.0655319
24.2167	1.03915	-0.0702128
24.2333	1.03915	-0.0702128
24.25	1.03915	-0.0655319
24.2667	1.03915	-0.0655319
24.2833	1.03447	-0.0655319
24.3	1.03447	-0.0655319
24.3167	1.03447	-0.0655319
24.3333	1.03447	-0.0655319
24.35	1.03447	-0.0608511
24.3667	1.03447	-0.0608511
24.3833	1.02979	-0.0608511
24.4	1.02979	-0.0608511
24.4167	1.02979	-0.0608511
24.4333	1.02979	-0.0608511
24.45	1.02979	-0.0608511
24.4667	1.02979	-0.0608511
24.4833	1.02511	-0.0608511
24.5	1.02511	-0.0608511
24.5167	1.02511	-0.0608511
24.5333	1.02511	-0.0608511
24.55	1.02511	-0.0608511
24.5667	1.02043	-0.0608511
24.5833	1.02043	-0.0561702
24.6	1.02043	-0.0561702
24.6167	1.01574	-0.0561702
24.6333	1.01574	-0.0561702
24.65	1.01574	-0.0561702
24.6667	1.01574	-0.0561702
24.6833	1.01106	-0.0561702
24.7	1.01106	-0.0561702
24.7167	1.00638	-0.0561702
24.7333	1.00638	-0.0561702
24.75	1.00638	-0.0561702
24.7667	1.0017	-0.0561702
24.7833	1.0017	-0.0561702
24.8	1.0017	-0.0561702
24.8167	0.997021	-0.0561702
24.8333	0.997021	-0.0561702
24.85	0.99234	-0.0561702
24.8667	0.99234	-0.0561702
24.8833	0.98766	-0.0561702
24.9	0.98766	-0.0561702
24.9167	0.982979	-0.0561702
24.9333	0.982979	-0.0561702
24.95	0.978298	-0.0561702
24.9667	0.973617	-0.0561702
24.9833	0.973617	-0.0561702
25	0.968936	-0.0561702
25.0167	0.968936	-0.0561702
25.0333	0.964255	-0.0514894
25.05	0.959574	-0.0514894
25.0667	0.959574	-0.0514894
25.0833	0.954894	-0.0514894
25.1	0.954894	-0.0514894
25.1167	0.950213	-0.0514894
25.1333	0.945532	-0.0514894
25.15	0.945532	-0.0514894
25.1667	0.940851	-0.0514894
25.1833	0.93617	-0.0514894
25.2	0.931489	-0.0514894
25.2167	0.931489	-0.0514894
25.2333	0.926809	-0.0514894
25.25	0.922128	-0.0468085
25.2667	0.922128	-0.0468085
25.2833	0.917447	-0.0468085
25.3	0.912766	-0.0468085
25.3167	0.912766	-0.0468085
25.3333	0.908085	-0.0468085
25.35	0.903404	-0.0468085
25.3667	0.898723	-0.0468085
25.3833	0.898723	-0.0421277
25.4	0.894042	-0.0421277
25.4167	0.894042	-0.0421277
25.4333	0.889362	-0.0421277
25.45	0.884681	-0.0421277
25.4667	0.884681	-0.0374468
25.4833	0.88	-0.0374468
25.5	0.88	-0.0374468
25.5167	0.875319	-0.0374468
25.5333	0.870638	-0.0374468
25.55	0.870638	-0.0374468
25.5667	0.865957	-0.032766
25.5833	0.865957	-0.032766
25.6	0.861277	-0.032766
25.6167	0.856596	-0.032766
25.6333	0.856596	-0.0280851
25.65	0.851915	-0.0280851
25.6667	0.851915	-0.0280851
25.6833	0.847234	-0.0280851
25.7	0.847234	-0.0234043
25.7167	0.842553	-0.0234043
25.7333	0.837872	-0.0234043
25.75	0.837872	-0.0234043
25.7667	0.833191	-0.0187234
25.7833	0.828511	-0.0187234
25.8	0.828511	-0.0187234
25.8167	0.82383	-0.0187234
25.8333	0.819149	-0.0187234
25.85	0.819149	-0.0140426
25.8667	0.814468	-0.0093617
25.8833	0.809787	-0.0093617
25.9	0.805106	-0.0093617
25.9167	0.805106	-0.0093617
25.9333	0.800426	-0.00468085
25.95	0.795745	-0.00468085
25.9667	0.791064	-0.00468085
25.9833	0.786383	0
26	0.781702	0
26.0167	0.781702	0
26.0333	0.777021	0.00468085
26.05	0.77234	0.00468085
26.0667	0.76766	0.00468085
26.0833	0.762979	0.0093617
26.1	0.762979	0.0093617
26.1167	0.758298	0.0140426
26.1333	0.753617	0.0140426
26.15	0.748936	0.0140426
26.1667	0.744255	0.0187234
26.1833	0.739575	0.0187234
26.2	0.734894	0.0234043
26.2167	0.730213	0.0234043
26.2333	0.730213	0.0280851
26.25	0.725532	0.0280851
26.2667	0.720851	0.032766
26.2833	0.71617	0.032766
26.3	0.711489	0.0374468
26.3167	0.706808	0.0374468
26.3333	0.702128	0.0421277
26.35	0.697447	0.0421277
26.3667	0.692766	0.0468085
26.3833	0.688085	0.0468085
26.4	0.683404	0.0514894
26.4167	0.683404	0.0514894
26.4333	0.678723	0.0561702
26.45	0.674042	0.0561702
26.4667	0.669362	0.0608511
26.4833	0.664681	0.0608511
26.5	0.66	0.0655319
26.5167	0.655319	0.0655319
26.5333	0.650638	0.0702128
26.55	0.650638	0.0748936
26.5667	0.645957	0.0748936
26.5833	0.641277	0.0795745
26.6	0.636596	0.0842553
26.6167	0.631915	0.0842553
26.6333	0.627234	0.0889362
26.65	0.622553	0.0889362
26.6667	0.617872	0.093617
26.6833	0.617872	0.0982979
26.7	0.613192	0.0982979
26.7167	0.608511	0.102979
26.7333	0.60383	0.10766
26.75	0.599149	0.10766
26.7667	0.594468	0.11234
26.7833	0.589787	0.117021
26.8	0.589787	0.121702
26.8167	0.585106	0.121702
26.8333	0.580426	0.126383
26.85	0.575745	0.131064
26.8667	0.571064	0.131064
26.8833	0.566383	0.135745
26.9	0.566383	0.140426
26.9167	0.561702	0.140426
26.9333	0.557021	0.145106
26.95	0.55234	0.149787
26.9667	0.54766	0.154468
26.9833	0.54766	0.159149
27	0.542979	0.159149
27.0167	0.538298	0.16383
27.0333	0.533617	0.168511
27.05	0.528936	0.173191
27.0667	0.524255	0.177872
27.0833	0.524255	0.182553
27.1	0.519575	0.182553
27.1167	0.514894	0.187234
27.1333	0.510213	0.191915
27.15	0.505532	0.196596
27.1667	0.500851	0.201277
27.1833	0.500851	0.205957
27.2	0.49617	0.210638
27.2167	0.491489	0.210638
27.2333	0.486808	0.215319
27.25	0.482128	0.22
27.2667	0.482128	0.224681
27.2833	0.477447	0.229362
27.3	0.472766	0.234043
27.3167	0.468085	0.238723
27.3333	0.463404	0.243404
27.35	0.463404	0.248085
27.3667	0.458723	0.252766
27.3833	0.454043	0.252766
27.4	0.449362	0.257447
27.4167	0.444681	0.262128
27.4333	0.444681	0.266809
27.45	0.44	0.271489
27.4667	0.435319	0.27617
27.4833	0.430638	0.280851
27.5	0.425957	0.285532
27.5167	0.425957	0.290213
27.5333	0.421277	0.294894
27.55	0.416596	0.299575
27.5667	0.416596	0.299575
27.5833	0.411915	0.308936
27.6	0.407234	0.313617
27.6167	0.407234	0.318298
27.6333	0.402553	0.322979
27.65	0.397872	0.32766
27.6667	0.397872	0.33234
27.6833	0.393192	0.337021
27.7	0.388511	0.341702
27.7167	0.388511	0.346383
27.7333	0.38383	0.351064
27.75	0.379149	0.355745
27.7667	0.379149	0.360426
27.7833	0.374468	0.365106
27.8	0.369787	0.369787
27.8167	0.369787	0.374468
27.8333	0.365106	0.379149
27.85	0.360426	0.38383
27.8667	0.360426	0.388511
27.8833	0.355745	0.393192
27.9	0.351064	0.397872
27.9167	0.351064	0.402553
27.9333	0.346383	0.407234
27.95	0.346383	0.411915
27.9667	0.341702	0.416596
27.9833	0.341702	0.421277
28	0.337021	0.425957
28.0167	0.33234	0.430638
28.0333	0.33234	0.435319
28.05	0.32766	0.44
28.0667	0.32766	0.444681
28.0833	0.322979	0.449362
28.1	0.318298	0.454043
28.1167	0.318298	0.458723
28.1333	0.313617	0.458723
28.15	0.313617	0.463404
28.1667	0.308936	0.468085
28.1833	0.308936	0.472766
28.2	0.304255	0.477447
28.2167	0.304255	0.482128
28.2333	0.299575	0.486808
28.25	0.299575	0.491489
28.2667	0.294894	0.49617
28.2833	0.294894	0.500851
28.3	0.290213	0.505532
28.3167	0.290213	0.510213
28.3333	0.285532	0.514894
28.35	0.285532	0.514894
28.3667	0.280851	0.519575
28.3833	0.280851	0.524255
28.4	0.280851	0.528936
28.4167	0.27617	0.533617
28.4333	0.27617	0.538298
28.45	0.27617	0.538298
28.4667	0.271489	0.542979
28.4833	0.271489	0.54766
28.5	0.271489	0.55234
28.5167	0.266809	0.55234
28.5333	0.266809	0.557021
28.55	0.266809	0.561702
28.5667	0.262128	0.566383
28.5833	0.262128	0.566383
28.6	0.262128	0.571064
28.6167	0.257447	0.575745
28.6333	0.257447	0.575745
28.65	0.257447	0.580426
28.6667	0.252766	0.585106
28.6833	0.252766	0.585106
28.7	0.252766	0.589787
28.7167	0.252766	0.594468
28.7333	0.252766	0.594468
28.75	0.248085	0.599149
28.7667	0.248085	0.60383
28.7833	0.248085	0.60383
28.8	0.248085	0.608511
28.8167	0.248085	0.613192
28.8333	0.243404	0.613192
28.85	0.243404	0.617872
28.8667	0.243404	0.622553
28.8833	0.243404	0.627234
28.9	0.243404	0.631915
28.9167	0.238723	0.636596
28.9333	0.238723	0.636596
28.95	0.238723	0.641277
28.9667	0.238723	0.645957
28.9833	0.238723	0.650638
29	0.238723	0.655319
29.0167	0.238723	0.66
29.0333	0.238723	0.664681
29.05	0.234043	0.669362
29.0667	0.234043	0.678723
29.0833	0.234043	0.683404
29.1	0.234043	0.688085
29.1167	0.234043	0.692766
29.1333	0.234043	0.697447
29.15	0.234043	0.702128
29.1667	0.234043	0.706808
29.1833	0.234043	0.71617
29.2	0.234043	0.720851
29.2167	0.229362	0.725532
29.2333	0.229362	0.730213
29.25	0.229362	0.734894
29.2667	0.229362	0.739575
29.2833	0.229362	0.744255
29.3	0.229362	0.748936
29.3167	0.229362	0.753617
29.3333	0.224681	0.758298
29.35	0.224681	0.762979
29.3667	0.224681	0.76766
29.3833	0.224681	0.77234
29.4	0.224681	0.777021
29.4167	0.224681	0.781702
29.4333	0.224681	0.781702
29.45	0.22	0.786383
29.4667	0.22	0.786383
29.4833	0.22	0.791064
29.5	0.22	0.791064
29.5167	0.22	0.791064
29.5333	0.22	0.791064
29.55	0.215319	0.795745
29.5667	0.215319	0.795745
29.5833	0.215319	0.795745
29.6	0.215319	0.795745
29.6167	0.215319	0.791064
29.6333	0.215319	0.791064
29.65	0.215319	0.791064
29.6667	0.215319	0.786383
29.6833	0.215319	0.786383
29.7	0.210638	0.786383
29.7167	0.210638	0.781702
29.7333	0.210638	0.781702
29.75	0.210638	0.777021
29.7667	0.210638	0.777021
29.7833	0.210638	0.77234
29.8	0.210638	0.76766
29.8167	0.210638	0.76766
29.8333	0.210638	0.762979
29.85	0.205957	0.762979
29.8667	0.205957	0.758298
29.8833	0.205957	0.753617
29.9	0.205957	0.753617
29.9167	0.205957	0.748936
29.9333	0.205957	0.748936
29.95	0.205957	0.744255
29.9667	0.205957	0.739575
29.9833	0.205957	0.739575
30	0.205957	0.734894
30.0167	0.205957	0.730213
30.0333	0.205957	0.730213
30.05	0.201277	0.725532
30.0667	0.201277	0.725532
30.0833	0.201277	0.720851
30.1	0.201277	0.71617
30.1167	0.201277	0.71617
30.1333	0.201277	0.711489
30.15	0.201277	0.711489
30.1667	0.201277	0.706808
30.1833	0.201277	0.706808
30.2	0.201277	0.702128
30.2167	0.196596	0.697447
30.2333	0.201277	0.697447
30.25	0.196596	0.697447
30.2667	0.196596	0.692766
30.2833	0.196596	0.692766
30.3	0.196596	0.692766
30.3167	0.196596	0.692766
30.3333	0.196596	0.692766
30.35	0.196596	0.692766
30.3667	0.196596	0.692766
30.3833	0.191915	0.692766
30.4	0.191915	0.697447
30.4167	0.191915	0.697447
30.4333	0.191915	0.702128
30.45	0.191915	0.702128
30.4667	0.191915	0.706808
30.4833	0.191915	0.711489
30.5	0.191915	0.720851
30.5167	0.187234	0.725532
30.5333	0.187234	0.734894
30.55	0.187234	0.739575
30.5667	0.187234	0.748936
30.5833	0.187234	0.758298
30.6	0.187234	0.76766
30.6167	0.187234	0.777021
30.6333	0.187234	0.786383
30.65	0.187234	0.795745
30.6667	0.182553	0.805106
30.6833	0.182553	0.814468
30.7	0.182553	0.82383
30.7167	0.182553	0.833191
30.7333	0.182553	0.842553
30.75	0.182553	0.851915
30.7667	0.182553	0.856596
30.7833	0.182553	0.865957
30.8	0.177872	0.875319
30.8167	0.177872	0.88
30.8333	0.177872	0.884681
30.85	0.177872	0.889362
30.8667	0.177872	0.894042
30.8833	0.177872	0.898723
30.9	0.177872	0.898723
30.9167	0.177872	0.898723
30.9333	0.177872	0.903404
30.95	0.177872	0.903404
30.9667	0.173191	0.903404
30.9833	0.173191	0.903404
31	0.173191	0.898723
31.0167	0.173191	0.898723
31.0333	0.173191	0.894042
31.05	0.173191	0.889362
31.0667	0.173191	0.889362
31.0833	0.173191	0.884681
31.1	0.173191	0.88
31.1167	0.168511	0.875319
31.1333	0.168511	0.870638
31.15	0.168511	0.865957
31.1667	0.168511	0.861277
31.1833	0.168511	0.861277
31.2	0.168511	0.856596
31.2167	0.168511	0.851915
31.2333	0.168511	0.847234
31.25	0.168511	0.842553
31.2667	0.168511	0.842553
31.2833	0.16383	0.837872
31.3	0.16383	0.837872
31.3167	0.16383	0.837872
31.3333	0.16383	0.833191
31.35	0.16383	0.833191
31.3667	0.16383	0.833191
31.3833	0.16383	0.833191
31.4	0.16383	0.833191
31.4167	0.16383	0.833191
31.4333	0.16383	0.837872
31.45	0.159149	0.837872
31.4667	0.159149	0.837872
31.4833	0.159149	0.842553
31.5	0.159149	0.842553
31.5167	0.159149	0.847234
31.5333	0.159149	0.847234
31.55	0.159149	0.851915
31.5667	0.159149	0.856596
31.5833	0.159149	0.861277
31.6	0.159149	0.865957
31.6167	0.159149	0.870638
31.6333	0.159149	0.870638
31.65	0.159149	0.875319
31.6667	0.154468	0.88
31.6833	0.154468	0.884681
31.7	0.154468	0.889362
31.7167	0.154468	0.894042
31.7333	0.154468	0.894042
31.75	0.154468	0.898723
31.7667	0.154468	0.903404
31.7833	0.154468	0.903404
31.8	0.154468	0.908085
31.8167	0.154468	0.908085
31.8333	0.154468	0.912766
31.85	0.154468	0.912766
31.8667	0.154468	0.912766
31.8833	0.154468	0.912766
31.9	0.154468	0.912766
31.9167	0.154468	0.912766
31.9333	0.154468	0.908085
31.95	0.154468	0.908085
31.9667	0.154468	0.903404
31.9833	0.154468	0.898723
32	0.154468	0.898723
32.0167	0.154468	0.894042
32.0333	0.154468	0.889362
32.05	0.154468	0.88
32.0667	0.154468	0.875319
32.0833	0.154468	0.870638
32.1	0.154468	0.861277
32.1167	0.154468	0.856596
32.1333	0.154468	0.847234
32.15	0.154468	0.842553
32.1667	0.154468	0.833191
32.1833	0.154468	0.82383
32.2	0.154468	0.814468
32.2167	0.154468	0.805106
32.2333	0.154468	0.795745
32.25	0.154468	0.786383
32.2667	0.154468	0.777021
32.2833	0.154468	0.762979
32.3	0.154468	0.753617
32.3167	0.154468	0.744255
32.3333	0.154468	0.734894
32.35	0.154468	0.725532
32.3667	0.154468	0.711489
32.3833	0.149787	0.702128
32.4	0.154468	0.692766
32.4167	0.154468	0.683404
32.4333	0.154468	0.674042
32.45	0.154468	0.664681
32.4667	0.149787	0.655319
32.4833	0.149787	0.645957
32.5	0.149787	0.636596
32.5167	0.149787	0.627234
32.5333	0.149787	0.622553
32.55	0.149787	0.613192
32.5667	0.149787	0.608511
32.5833	0.149787	0.599149
32.6	0.149787	0.594468
32.6167	0.149787	0.589787
32.6333	0.149787	0.585106
32.65	0.149787	0.580426
32.6667	0.145106	0.575745
32.6833	0.145106	0.571064
32.7	0.145106	0.566383
32.7167	0.145106	0.566383
32.7333	0.145106	0.561702
32.75	0.145106	0.561702
32.7667	0.145106	0.557021
32.7833	0.145106	0.557021
32.8	0.145106	0.557021
32.8167	0.145106	0.557021
32.8333	0.145106	0.557021
32.85	0.140426	0.557021
32.8667	0.140426	0.557021
32.8833	0.140426	0.557021
32.9	0.140426	0.561702
32.9167	0.140426	0.561702
32.9333	0.140426	0.561702
32.95	0.140426	0.566383
32.9667	0.140426	0.566383
32.9833	0.140426	0.571064
33	0.140426	0.575745
33.0167	0.135745	0.575745
33.0333	0.135745	0.580426
33.05	0.135745	0.585106
33.0667	0.135745	0.589787
33.0833	0.135745	0.594468
33.1	0.135745	0.599149
33.1167	0.135745	0.60383
33.1333	0.135745	0.613192
33.15	0.135745	0.617872
33.1667	0.135745	0.627234
33.1833	0.135745	0.631915
33.2	0.135745	0.641277
33.2167	0.135745	0.645957
33.2333	0.131064	0.66
33.25	0.131064	0.669362
33.2667	0.131064	0.683404
33.2833	0.131064	0.692766
33.3	0.131064	0.702128
33.3167	0.131064	0.71617
[truncated: 701 more rows]

## Sheet: Figure 2i
Time	P2	P2+H2O2
0.0166667	2.77575	-3.48255
0.0333333	1.06723	-1.3434
0.05	0.411915	-0.519575
0.0666667	0.154468	-0.201277
0.0833333	0.0608511	-0.0795745
0.1	0.0234043	-0.032766
0.116667	0.00468085	-0.0140426
0.133333	0	-0.00468085
0.15	0	-0.00468085
0.166667	0	0
0.183333	0	0
0.2	0	0
0.216667	0	0
0.233333	0	0
0.25	0	0
0.266667	0	0
0.283333	0	0
0.3	0	0
0.316667	0	0
0.333333	0	0
0.35	0	0
0.366667	0	0
0.383333	0	0
0.4	0.00468085	0
0.416667	0.00468085	0
0.433333	0.00468085	0
0.45	0.00468085	0
0.466667	0.00468085	0
0.483333	0.00468085	0
0.5	0.00468085	-0.00468085
0.516667	0.00468085	-0.00468085
0.533333	0.00468085	-0.00468085
0.55	0.00468085	-0.00468085
0.566667	0.00468085	-0.00468085
0.583333	0.0093617	-0.00468085
0.6	0.0093617	-0.00468085
0.616667	0.0093617	-0.0093617
0.633333	0.0093617	-0.0093617
0.65	0.0093617	-0.0093617
0.666667	0.0093617	-0.0093617
0.683333	0.0093617	-0.0093617
0.7	0.0093617	-0.0093617
0.716667	0.0093617	-0.0093617
0.733333	0.0093617	-0.0140426
0.75	0.0093617	-0.0140426
0.766667	0.0093617	-0.0140426
0.783333	0.0093617	-0.0140426
0.8	0.0093617	-0.0140426
0.816667	0.0093617	-0.0140426
0.833333	0.0093617	-0.0187234
0.85	0.0140426	-0.0187234
0.866667	0.0140426	-0.0187234
0.883333	0.0140426	-0.0187234
0.9	0.0140426	-0.0187234
0.916667	0.0140426	-0.0234043
0.933333	0.0140426	-0.0234043
0.95	0.0140426	-0.0234043
0.966667	0.0140426	-0.0234043
0.983333	0.0140426	-0.0234043
1	0.0140426	-0.0280851
1.01667	0.0140426	-0.0280851
1.03333	0.0140426	-0.0280851
1.05	0.0140426	-0.0280851
1.06667	0.0140426	-0.0280851
1.08333	0.0140426	-0.032766
1.1	0.0140426	-0.032766
1.11667	0.0140426	-0.032766
1.13333	0.0140426	-0.032766
1.15	0.0140426	-0.032766
1.16667	0.0140426	-0.032766
1.18333	0.0187234	-0.0374468
1.2	0.0187234	-0.0374468
1.21667	0.0187234	-0.0374468
1.23333	0.0187234	-0.0374468
1.25	0.0187234	-0.0374468
1.26667	0.0187234	-0.0374468
1.28333	0.0187234	-0.0374468
1.3	0.0187234	-0.0421277
1.31667	0.0187234	-0.0421277
1.33333	0.0187234	-0.0421277
1.35	0.0234043	-0.0421277
1.36667	0.0234043	-0.0421277
1.38333	0.0234043	-0.0421277
1.4	0.0187234	-0.0421277
1.41667	0.0234043	-0.0468085
1.43333	0.0234043	-0.0468085
1.45	0.0234043	-0.0468085
1.46667	0.0234043	-0.0468085
1.48333	0.0234043	-0.0468085
1.5	0.0234043	-0.0468085
1.51667	0.0234043	-0.0468085
1.53333	0.0234043	-0.0468085
1.55	0.0234043	-0.0514894
1.56667	0.0234043	-0.0514894
1.58333	0.0234043	-0.0514894
1.6	0.0234043	-0.0514894
1.61667	0.0234043	-0.0514894
1.63333	0.0234043	-0.0561702
1.65	0.0234043	-0.0561702
1.66667	0.0234043	-0.0561702
1.68333	0.0234043	-0.0561702
1.7	0.0234043	-0.0561702
1.71667	0.0234043	-0.0561702
1.73333	0.0280851	-0.0608511
1.75	0.0280851	-0.0608511
1.76667	0.0280851	-0.0608511
1.78333	0.0234043	-0.0608511
1.8	0.0280851	-0.0608511
1.81667	0.0280851	-0.0655319
1.83333	0.0280851	-0.0655319
1.85	0.0280851	-0.0655319
1.86667	0.0280851	-0.0655319
1.88333	0.0280851	-0.0655319
1.9	0.0280851	-0.0655319
1.91667	0.0280851	-0.0702128
1.93333	0.0280851	-0.0702128
1.95	0.0280851	-0.0702128
1.96667	0.0280851	-0.0702128
1.98333	0.0280851	-0.0748936
2	0.0280851	-0.0748936
2.01667	0.0280851	-0.0748936
2.03333	0.0280851	-0.0748936
2.05	0.0280851	-0.0795745
2.06667	0.0280851	-0.0795745
2.08333	0.0280851	-0.0795745
2.1	0.0280851	-0.0795745
2.11667	0.0280851	-0.0795745
2.13333	0.0280851	-0.0795745
2.15	0.0280851	-0.0842553
2.16667	0.0280851	-0.0842553
2.18333	0.0280851	-0.0842553
2.2	0.0280851	-0.0842553
2.21667	0.0280851	-0.0842553
2.23333	0.0280851	-0.0842553
2.25	0.0280851	-0.0889362
2.26667	0.0280851	-0.0889362
2.28333	0.0280851	-0.0889362
2.3	0.0280851	-0.0889362
2.31667	0.0280851	-0.0889362
2.33333	0.0280851	-0.0889362
2.35	0.032766	-0.0889362
2.36667	0.032766	-0.0889362
2.38333	0.032766	-0.0889362
2.4	0.032766	-0.093617
2.41667	0.032766	-0.093617
2.43333	0.032766	-0.093617
2.45	0.032766	-0.093617
2.46667	0.032766	-0.093617
2.48333	0.032766	-0.093617
2.5	0.032766	-0.093617
2.51667	0.032766	-0.093617
2.53333	0.032766	-0.093617
2.55	0.032766	-0.093617
2.56667	0.032766	-0.093617
2.58333	0.032766	-0.093617
2.6	0.032766	-0.093617
2.61667	0.032766	-0.093617
2.63333	0.032766	-0.093617
2.65	0.032766	-0.093617
2.66667	0.032766	-0.093617
2.68333	0.032766	-0.093617
2.7	0.032766	-0.093617
2.71667	0.032766	-0.093617
2.73333	0.032766	-0.093617
2.75	0.032766	-0.093617
2.76667	0.032766	-0.093617
2.78333	0.032766	-0.093617
2.8	0.0280851	-0.0982979
2.81667	0.0280851	-0.0982979
2.83333	0.0280851	-0.0982979
2.85	0.032766	-0.0982979
2.86667	0.032766	-0.0982979
2.88333	0.032766	-0.0982979
2.9	0.032766	-0.0982979
2.91667	0.032766	-0.0982979
2.93333	0.032766	-0.0982979
2.95	0.032766	-0.0982979
2.96667	0.032766	-0.102979
2.98333	0.032766	-0.102979
3	0.032766	-0.102979
3.01667	0.032766	-0.102979
3.03333	0.032766	-0.102979
3.05	0.032766	-0.102979
3.06667	0.032766	-0.102979
3.08333	0.032766	-0.102979
3.1	0.032766	-0.102979
3.11667	0.032766	-0.10766
3.13333	0.032766	-0.10766
3.15	0.0374468	-0.10766
3.16667	0.0374468	-0.10766
3.18333	0.0374468	-0.10766
3.2	0.0374468	-0.10766
3.21667	0.0374468	-0.11234
3.23333	0.0374468	-0.11234
3.25	0.0374468	-0.11234
3.26667	0.0374468	-0.11234
3.28333	0.0374468	-0.11234
3.3	0.0374468	-0.11234
3.31667	0.0421277	-0.117021
3.33333	0.0421277	-0.117021
3.35	0.0421277	-0.117021
3.36667	0.0421277	-0.117021
3.38333	0.0421277	-0.117021
3.4	0.0421277	-0.121702
3.41667	0.0421277	-0.121702
3.43333	0.0421277	-0.121702
3.45	0.0421277	-0.121702
3.46667	0.0421277	-0.121702
3.48333	0.0421277	-0.121702
3.5	0.0421277	-0.121702
3.51667	0.0421277	-0.121702
3.53333	0.0421277	-0.126383
3.55	0.0421277	-0.126383
3.56667	0.0421277	-0.126383
3.58333	0.0421277	-0.126383
3.6	0.0421277	-0.126383
3.61667	0.0421277	-0.126383
3.63333	0.0421277	-0.131064
3.65	0.0421277	-0.131064
3.66667	0.0468085	-0.131064
3.68333	0.0468085	-0.131064
3.7	0.0468085	-0.131064
3.71667	0.0468085	-0.131064
3.73333	0.0468085	-0.131064
3.75	0.0468085	-0.131064
3.76667	0.0468085	-0.135745
3.78333	0.0468085	-0.135745
3.8	0.0468085	-0.135745
3.81667	0.0468085	-0.135745
3.83333	0.0468085	-0.135745
3.85	0.0468085	-0.135745
3.86667	0.0468085	-0.135745
3.88333	0.0468085	-0.135745
3.9	0.0468085	-0.140426
3.91667	0.0468085	-0.140426
3.93333	0.0468085	-0.140426
3.95	0.0468085	-0.140426
3.96667	0.0468085	-0.140426
3.98333	0.0468085	-0.140426
4	0.0468085	-0.140426
4.01667	0.0468085	-0.140426
4.03333	0.0468085	-0.145106
4.05	0.0468085	-0.145106
4.06667	0.0468085	-0.145106
4.08333	0.0468085	-0.145106
4.1	0.0468085	-0.145106
4.11667	0.0468085	-0.145106
4.13333	0.0468085	-0.145106
4.15	0.0468085	-0.145106
4.16667	0.0468085	-0.149787
4.18333	0.0468085	-0.149787
4.2	0.0468085	-0.149787
4.21667	0.0468085	-0.149787
4.23333	0.0514894	-0.149787
4.25	0.0514894	-0.149787
4.26667	0.0514894	-0.149787
4.28333	0.0514894	-0.149787
4.3	0.0514894	-0.149787
4.31667	0.0514894	-0.154468
4.33333	0.0514894	-0.154468
4.35	0.0514894	-0.154468
4.36667	0.0514894	-0.154468
4.38333	0.0514894	-0.154468
4.4	0.0514894	-0.159149
4.41667	0.0514894	-0.154468
4.43333	0.0514894	-0.154468
4.45	0.0514894	-0.159149
4.46667	0.0514894	-0.159149
4.48333	0.0514894	-0.159149
4.5	0.0561702	-0.159149
4.51667	0.0561702	-0.159149
4.53333	0.0514894	-0.159149
4.55	0.0561702	-0.16383
4.56667	0.0561702	-0.16383
4.58333	0.0561702	-0.16383
4.6	0.0561702	-0.16383
4.61667	0.0561702	-0.16383
4.63333	0.0561702	-0.16383
4.65	0.0561702	-0.16383
4.66667	0.0561702	-0.16383
4.68333	0.0561702	-0.168511
4.7	0.0561702	-0.168511
4.71667	0.0561702	-0.168511
4.73333	0.0608511	-0.168511
4.75	0.0608511	-0.168511
4.76667	0.0608511	-0.168511
4.78333	0.0608511	-0.173191
4.8	0.0608511	-0.173191
4.81667	0.0608511	-0.173191
4.83333	0.0608511	-0.173191
4.85	0.0608511	-0.173191
4.86667	0.0608511	-0.173191
4.88333	0.0608511	-0.173191
4.9	0.0608511	-0.177872
4.91667	0.0608511	-0.177872
4.93333	0.0608511	-0.177872
4.95	0.0608511	-0.177872
4.96667	0.0608511	-0.177872
4.98333	0.0655319	-0.177872
5	0.0655319	-0.177872
5.01667	0.0655319	-0.177872
5.03333	0.0655319	-0.177872
5.05	0.0655319	-0.182553
5.06667	0.0655319	-0.182553
5.08333	0.0655319	-0.182553
5.1	0.0655319	-0.182553
5.11667	0.0655319	-0.182553
5.13333	0.0655319	-0.182553
5.15	0.0655319	-0.182553
5.16667	0.0655319	-0.182553
5.18333	0.0655319	-0.187234
5.2	0.0655319	-0.187234
5.21667	0.0655319	-0.187234
5.23333	0.0655319	-0.187234
5.25	0.0655319	-0.187234
5.26667	0.0655319	-0.187234
5.28333	0.0655319	-0.187234
5.3	0.0702128	-0.187234
5.31667	0.0702128	-0.191915
5.33333	0.0702128	-0.191915
5.35	0.0702128	-0.191915
5.36667	0.0702128	-0.191915
5.38333	0.0702128	-0.191915
5.4	0.0702128	-0.191915
5.41667	0.0702128	-0.191915
5.43333	0.0702128	-0.191915
5.45	0.0702128	-0.191915
5.46667	0.0702128	-0.191915
5.48333	0.0702128	-0.196596
5.5	0.0702128	-0.196596
5.51667	0.0702128	-0.196596
5.53333	0.0702128	-0.196596
5.55	0.0702128	-0.196596
5.56667	0.0702128	-0.196596
5.58333	0.0702128	-0.196596
5.6	0.0702128	-0.196596
5.61667	0.0655319	-0.196596
5.63333	0.0655319	-0.196596
5.65	0.0655319	-0.196596
5.66667	0.0655319	-0.201277
5.68333	0.0655319	-0.201277
5.7	0.0655319	-0.201277
5.71667	0.0655319	-0.201277
5.73333	0.0655319	-0.201277
5.75	0.0655319	-0.201277
5.76667	0.0655319	-0.201277
5.78333	0.0655319	-0.201277
5.8	0.0655319	-0.201277
5.81667	0.0655319	-0.201277
5.83333	0.0655319	-0.205957
5.85	0.0655319	-0.205957
5.86667	0.0655319	-0.205957
5.88333	0.0655319	-0.205957
5.9	0.0655319	-0.205957
5.91667	0.0655319	-0.205957
5.93333	0.0655319	-0.205957
5.95	0.0655319	-0.210638
5.96667	0.0655319	-0.210638
5.98333	0.0655319	-0.210638
6	0.0655319	-0.210638
6.01667	0.0655319	-0.210638
6.03333	0.0608511	-0.210638
6.05	0.0655319	-0.210638
6.06667	0.0655319	-0.210638
6.08333	0.0655319	-0.215319
6.1	0.0608511	-0.215319
6.11667	0.0608511	-0.215319
6.13333	0.0655319	-0.215319
6.15	0.0655319	-0.215319
6.16667	0.0655319	-0.215319
6.18333	0.0655319	-0.215319
6.2	0.0655319	-0.22
6.21667	0.0655319	-0.22
6.23333	0.0655319	-0.22
6.25	0.0655319	-0.22
6.26667	0.0655319	-0.22
6.28333	0.0655319	-0.22
6.3	0.0655319	-0.22
6.31667	0.0655319	-0.224681
6.33333	0.0655319	-0.224681
6.35	0.0655319	-0.224681
6.36667	0.0655319	-0.224681
6.38333	0.0655319	-0.224681
6.4	0.0655319	-0.224681
6.41667	0.0655319	-0.224681
6.43333	0.0655319	-0.224681
6.45	0.0655319	-0.224681
6.46667	0.0655319	-0.224681
6.48333	0.0655319	-0.229362
6.5	0.0655319	-0.229362
6.51667	0.0655319	-0.229362
6.53333	0.0655319	-0.229362
6.55	0.0655319	-0.229362
6.56667	0.0655319	-0.229362
6.58333	0.0655319	-0.229362
6.6	0.0655319	-0.234043
6.61667	0.0655319	-0.234043
6.63333	0.0655319	-0.234043
6.65	0.0655319	-0.234043
6.66667	0.0655319	-0.234043
6.68333	0.0655319	-0.234043
6.7	0.0655319	-0.234043
6.71667	0.0655319	-0.238723
6.73333	0.0655319	-0.238723
6.75	0.0702128	-0.238723
6.76667	0.0702128	-0.238723
6.78333	0.0702128	-0.238723
6.8	0.0702128	-0.238723
6.81667	0.0702128	-0.238723
6.83333	0.0702128	-0.243404
6.85	0.0702128	-0.243404
6.86667	0.0702128	-0.243404
6.88333	0.0702128	-0.243404
6.9	0.0702128	-0.243404
6.91667	0.0702128	-0.243404
6.93333	0.0702128	-0.243404
6.95	0.0702128	-0.248085
6.96667	0.0702128	-0.248085
6.98333	0.0702128	-0.248085
7	0.0702128	-0.248085
7.01667	0.0702128	-0.248085
7.03333	0.0702128	-0.248085
7.05	0.0702128	-0.248085
7.06667	0.0702128	-0.248085
7.08333	0.0702128	-0.248085
7.1	0.0702128	-0.252766
7.11667	0.0702128	-0.252766
7.13333	0.0702128	-0.252766
7.15	0.0702128	-0.252766
7.16667	0.0702128	-0.252766
7.18333	0.0702128	-0.252766
7.2	0.0702128	-0.252766
7.21667	0.0702128	-0.252766
7.23333	0.0702128	-0.252766
7.25	0.0702128	-0.257447
7.26667	0.0702128	-0.257447
7.28333	0.0702128	-0.257447
7.3	0.0702128	-0.257447
7.31667	0.0702128	-0.257447
7.33333	0.0702128	-0.257447
7.35	0.0702128	-0.257447
7.36667	0.0702128	-0.257447
7.38333	0.0702128	-0.257447
7.4	0.0702128	-0.257447
7.41667	0.0655319	-0.262128
7.43333	0.0702128	-0.262128
7.45	0.0702128	-0.262128
7.46667	0.0702128	-0.262128
7.48333	0.0655319	-0.262128
7.5	0.0702128	-0.262128
7.51667	0.0655319	-0.262128
7.53333	0.0655319	-0.266809
7.55	0.0655319	-0.266809
7.56667	0.0655319	-0.266809
7.58333	0.0655319	-0.266809
7.6	0.0655319	-0.266809
7.61667	0.0655319	-0.266809
7.63333	0.0655319	-0.266809
7.65	0.0655319	-0.271489
7.66667	0.0655319	-0.271489
7.68333	0.0655319	-0.271489
7.7	0.0655319	-0.271489
7.71667	0.0655319	-0.271489
7.73333	0.0655319	-0.271489
7.75	0.0655319	-0.271489
7.76667	0.0655319	-0.27617
7.78333	0.0655319	-0.27617
7.8	0.0655319	-0.27617
7.81667	0.0702128	-0.27617
7.83333	0.0702128	-0.27617
7.85	0.0702128	-0.27617
7.86667	0.0702128	-0.280851
7.88333	0.0702128	-0.280851
7.9	0.0702128	-0.280851
7.91667	0.0702128	-0.280851
7.93333	0.0702128	-0.280851
7.95	0.0702128	-0.280851
7.96667	0.0702128	-0.285532
7.98333	0.0702128	-0.285532
8	0.0702128	-0.285532
8.01667	0.0702128	-0.285532
8.03333	0.0702128	-0.285532
8.05	0.0702128	-0.285532
8.06667	0.0702128	-0.290213
8.08333	0.0702128	-0.290213
8.1	0.0702128	-0.290213
8.11667	0.0702128	-0.290213
8.13333	0.0702128	-0.290213
8.15	0.0702128	-0.290213
8.16667	0.0702128	-0.294894
8.18333	0.0702128	-0.294894
8.2	0.0702128	-0.294894
8.21667	0.0702128	-0.294894
8.23333	0.0655319	-0.294894
8.25	0.0702128	-0.299575
8.26667	0.0702128	-0.299575
8.28333	0.0702128	-0.299575
8.3	0.0702128	-0.299575
8.31667	0.0655319	-0.299575
8.33333	0.0655319	-0.299575
8.35	0.0702128	-0.299575
8.36667	0.0655319	-0.299575
8.38333	0.0655319	-0.299575
8.4	0.0655319	-0.304255
8.41667	0.0655319	-0.304255
8.43333	0.0655319	-0.304255
8.45	0.0655319	-0.304255
8.46667	0.0655319	-0.304255
8.48333	0.0655319	-0.304255
8.5	0.0655319	-0.304255
8.51667	0.0655319	-0.304255
8.53333	0.0655319	-0.308936
8.55	0.0702128	-0.308936
8.56667	0.0702128	-0.308936
8.58333	0.0655319	-0.308936
8.6	0.0655319	-0.308936
8.61667	0.0655319	-0.308936
8.63333	0.0655319	-0.308936
8.65	0.0655319	-0.308936
8.66667	0.0655319	-0.308936
8.68333	0.0655319	-0.313617
8.7	0.0655319	-0.313617
8.71667	0.0655319	-0.313617
8.73333	0.0655319	-0.313617
8.75	0.0655319	-0.313617
8.76667	0.0655319	-0.313617
8.78333	0.0655319	-0.313617
8.8	0.0655319	-0.313617
8.81667	0.0655319	-0.313617
8.83333	0.0655319	-0.318298
8.85	0.0655319	-0.318298
8.86667	0.0702128	-0.318298
8.88333	0.0655319	-0.318298
8.9	0.0655319	-0.318298
8.91667	0.0655319	-0.318298
8.93333	0.0655319	-0.318298
8.95	0.0655319	-0.318298
8.96667	0.0655319	-0.318298
8.98333	0.0702128	-0.318298
9	0.0702128	-0.322979
9.01667	0.0702128	-0.322979
9.03333	0.0702128	-0.322979
9.05	0.0702128	-0.322979
9.06667	0.0702128	-0.322979
9.08333	0.0702128	-0.322979
9.1	0.0702128	-0.322979
9.11667	0.0702128	-0.322979
9.13333	0.0702128	-0.32766
9.15	0.0702128	-0.32766
9.16667	0.0702128	-0.32766
9.18333	0.0702128	-0.32766
9.2	0.0702128	-0.32766
9.21667	0.0702128	-0.32766
9.23333	0.0702128	-0.32766
9.25	0.0702128	-0.32766
9.26667	0.0702128	-0.32766
9.28333	0.0702128	-0.32766
9.3	0.0702128	-0.33234
9.31667	0.0748936	-0.33234
9.33333	0.0748936	-0.33234
9.35	0.0748936	-0.33234
9.36667	0.0748936	-0.33234
9.38333	0.0748936	-0.33234
9.4	0.0748936	-0.33234
9.41667	0.0748936	-0.33234
9.43333	0.0748936	-0.337021
9.45	0.0748936	-0.337021
9.46667	0.0748936	-0.337021
9.48333	0.0748936	-0.337021
9.5	0.0748936	-0.337021
9.51667	0.0748936	-0.337021
9.53333	0.0748936	-0.337021
9.55	0.0748936	-0.337021
9.56667	0.0748936	-0.337021
9.58333	0.0748936	-0.337021
9.6	0.0748936	-0.337021
9.61667	0.0748936	-0.337021
9.63333	0.0748936	-0.337021
9.65	0.0748936	-0.337021
9.66667	0.0748936	-0.337021
9.68333	0.0748936	-0.337021
9.7	0.0748936	-0.337021
9.71667	0.0748936	-0.337021
9.73333	0.0795745	-0.341702
9.75	0.0795745	-0.341702
9.76667	0.0795745	-0.341702
9.78333	0.0795745	-0.341702
9.8	0.0795745	-0.341702
9.81667	0.0795745	-0.341702
9.83333	0.0795745	-0.341702
9.85	0.0795745	-0.341702
9.86667	0.0795745	-0.341702
9.88333	0.0795745	-0.341702
9.9	0.0795745	-0.341702
9.91667	0.0795745	-0.341702
9.93333	0.0795745	-0.341702
9.95	0.0795745	-0.346383
9.96667	0.0795745	-0.346383
9.98333	0.0795745	-0.346383
10	0.0842553	-0.346383
10.0167	0.0842553	-0.346383
10.0333	0.0842553	-0.346383
10.05	0.0842553	-0.346383
10.0667	0.0842553	-0.346383
10.0833	0.0842553	-0.351064
10.1	0.0842553	-0.351064
10.1167	0.0842553	-0.351064
10.1333	0.0842553	-0.351064
10.15	0.0842553	-0.351064
10.1667	0.0842553	-0.351064
10.1833	0.0842553	-0.351064
10.2	0.0842553	-0.355745
10.2167	0.0842553	-0.355745
10.2333	0.0842553	-0.355745
10.25	0.0842553	-0.355745
10.2667	0.0842553	-0.355745
10.2833	0.0842553	-0.355745
10.3	0.0842553	-0.355745
10.3167	0.0842553	-0.360426
10.3333	0.0842553	-0.360426
10.35	0.0842553	-0.360426
10.3667	0.0842553	-0.360426
10.3833	0.0842553	-0.360426
10.4	0.0842553	-0.360426
10.4167	0.0842553	-0.365106
10.4333	0.0889362	-0.365106
10.45	0.0889362	-0.365106
10.4667	0.0842553	-0.365106
10.4833	0.0842553	-0.365106
10.5	0.0889362	-0.365106
10.5167	0.0889362	-0.365106
10.5333	0.0842553	-0.369787
10.55	0.0842553	-0.369787
10.5667	0.0889362	-0.369787
10.5833	0.0889362	-0.369787
10.6	0.0889362	-0.369787
10.6167	0.0889362	-0.369787
10.6333	0.0889362	-0.374468
10.65	0.0889362	-0.374468
10.6667	0.0889362	-0.374468
10.6833	0.0889362	-0.374468
10.7	0.0889362	-0.374468
10.7167	0.0889362	-0.374468
10.7333	0.0889362	-0.374468
10.75	0.0889362	-0.374468
10.7667	0.0889362	-0.379149
10.7833	0.0889362	-0.379149
10.8	0.0889362	-0.379149
10.8167	0.0889362	-0.379149
10.8333	0.0889362	-0.379149
10.85	0.0889362	-0.379149
10.8667	0.0889362	-0.379149
10.8833	0.0889362	-0.379149
10.9	0.0889362	-0.38383
10.9167	0.0889362	-0.38383
10.9333	0.0889362	-0.38383
10.95	0.0889362	-0.38383
10.9667	0.0889362	-0.38383
10.9833	0.0889362	-0.38383
11	0.0889362	-0.38383
11.0167	0.0889362	-0.388511
11.0333	0.0889362	-0.388511
11.05	0.0889362	-0.388511
11.0667	0.0889362	-0.388511
11.0833	0.0889362	-0.388511
11.1	0.0889362	-0.388511
11.1167	0.0889362	-0.393192
11.1333	0.0889362	-0.393192
11.15	0.0889362	-0.393192
11.1667	0.0889362	-0.393192
11.1833	0.093617	-0.393192
11.2	0.093617	-0.393192
11.2167	0.093617	-0.393192
11.2333	0.093617	-0.397872
11.25	0.093617	-0.397872
11.2667	0.093617	-0.397872
11.2833	0.093617	-0.397872
11.3	0.093617	-0.397872
11.3167	0.093617	-0.397872
11.3333	0.093617	-0.397872
11.35	0.093617	-0.397872
11.3667	0.0982979	-0.402553
11.3833	0.0982979	-0.402553
11.4	0.0982979	-0.402553
11.4167	0.0982979	-0.402553
11.4333	0.0982979	-0.402553
11.45	0.102979	-0.402553
11.4667	0.102979	-0.402553
11.4833	0.102979	-0.402553
11.5	0.102979	-0.407234
11.5167	0.102979	-0.407234
11.5333	0.10766	-0.407234
11.55	0.10766	-0.407234
11.5667	0.10766	-0.407234
11.5833	0.10766	-0.407234
11.6	0.11234	-0.407234
11.6167	0.11234	-0.407234
11.6333	0.11234	-0.407234
11.65	0.117021	-0.411915
11.6667	0.117021	-0.411915
11.6833	0.117021	-0.411915
11.7	0.117021	-0.411915
11.7167	0.121702	-0.411915
11.7333	0.121702	-0.411915
11.75	0.126383	-0.411915
11.7667	0.126383	-0.411915
11.7833	0.126383	-0.416596
11.8	0.131064	-0.416596
11.8167	0.131064	-0.416596
11.8333	0.131064	-0.416596
11.85	0.135745	-0.416596
11.8667	0.135745	-0.416596
11.8833	0.135745	-0.416596
11.9	0.140426	-0.416596
11.9167	0.140426	-0.421277
11.9333	0.140426	-0.421277
11.95	0.145106	-0.421277
11.9667	0.145106	-0.421277
11.9833	0.149787	-0.421277
12	0.149787	-0.421277
12.0167	0.154468	-0.421277
12.0333	0.154468	-0.425957
12.05	0.154468	-0.425957
12.0667	0.159149	-0.425957
12.0833	0.159149	-0.425957
12.1	0.159149	-0.425957
12.1167	0.16383	-0.425957
12.1333	0.16383	-0.425957
12.15	0.168511	-0.425957
12.1667	0.168511	-0.425957
12.1833	0.168511	-0.425957
12.2	0.173191	-0.430638
12.2167	0.173191	-0.430638
12.2333	0.173191	-0.430638
12.25	0.177872	-0.430638
12.2667	0.177872	-0.430638
12.2833	0.177872	-0.430638
12.3	0.182553	-0.430638
12.3167	0.182553	-0.430638
12.3333	0.187234	-0.430638
12.35	0.187234	-0.430638
12.3667	0.187234	-0.430638
12.3833	0.191915	-0.435319
12.4	0.191915	-0.435319
12.4167	0.191915	-0.435319
12.4333	0.196596	-0.435319
12.45	0.196596	-0.435319
12.4667	0.196596	-0.435319
12.4833	0.201277	-0.435319
12.5	0.201277	-0.435319
12.5167	0.205957	-0.435319
12.5333	0.205957	-0.435319
12.55	0.205957	-0.435319
12.5667	0.210638	-0.44
12.5833	0.210638	-0.44
12.6	0.215319	-0.44
12.6167	0.215319	-0.44
12.6333	0.22	-0.44
12.65	0.22	-0.44
12.6667	0.224681	-0.44
12.6833	0.224681	-0.44
12.7	0.229362	-0.44
12.7167	0.234043	-0.44
12.7333	0.234043	-0.44
12.75	0.238723	-0.44
12.7667	0.238723	-0.444681
12.7833	0.243404	-0.444681
12.8	0.248085	-0.444681
12.8167	0.248085	-0.444681
12.8333	0.252766	-0.444681
12.85	0.257447	-0.444681
12.8667	0.257447	-0.444681
12.8833	0.262128	-0.444681
12.9	0.266809	-0.444681
12.9167	0.266809	-0.449362
12.9333	0.271489	-0.449362
12.95	0.27617	-0.449362
12.9667	0.27617	-0.449362
12.9833	0.280851	-0.449362
13	0.280851	-0.449362
13.0167	0.285532	-0.449362
13.0333	0.285532	-0.449362
13.05	0.290213	-0.454043
13.0667	0.290213	-0.454043
13.0833	0.294894	-0.454043
13.1	0.294894	-0.454043
13.1167	0.299575	-0.454043
13.1333	0.299575	-0.454043
13.15	0.299575	-0.454043
13.1667	0.304255	-0.454043
13.1833	0.304255	-0.454043
13.2	0.308936	-0.454043
13.2167	0.308936	-0.458723
13.2333	0.308936	-0.458723
13.25	0.308936	-0.458723
13.2667	0.308936	-0.458723
13.2833	0.313617	-0.458723
13.3	0.313617	-0.458723
13.3167	0.313617	-0.458723
13.3333	0.313617	-0.458723
13.35	0.313617	-0.458723
13.3667	0.313617	-0.463404
13.3833	0.318298	-0.463404
13.4	0.318298	-0.463404
13.4167	0.318298	-0.463404
13.4333	0.318298	-0.463404
13.45	0.318298	-0.463404
13.4667	0.318298	-0.463404
13.4833	0.318298	-0.463404
13.5	0.318298	-0.468085
13.5167	0.318298	-0.468085
13.5333	0.318298	-0.468085
13.55	0.318298	-0.468085
13.5667	0.318298	-0.468085
13.5833	0.318298	-0.468085
13.6	0.318298	-0.468085
13.6167	0.318298	-0.468085
13.6333	0.318298	-0.468085
13.65	0.313617	-0.468085
13.6667	0.313617	-0.468085
13.6833	0.313617	-0.472766
13.7	0.313617	-0.472766
13.7167	0.313617	-0.472766
13.7333	0.313617	-0.472766
13.75	0.313617	-0.472766
13.7667	0.313617	-0.472766
13.7833	0.313617	-0.472766
13.8	0.313617	-0.472766
13.8167	0.313617	-0.472766
13.8333	0.313617	-0.477447
13.85	0.313617	-0.477447
13.8667	0.313617	-0.477447
13.8833	0.313617	-0.477447
13.9	0.313617	-0.477447
13.9167	0.313617	-0.477447
13.9333	0.308936	-0.477447
13.95	0.308936	-0.477447
13.9667	0.308936	-0.477447
13.9833	0.308936	-0.477447
14	0.308936	-0.477447
14.0167	0.308936	-0.482128
14.0333	0.308936	-0.482128
14.05	0.308936	-0.482128
14.0667	0.308936	-0.482128
14.0833	0.308936	-0.482128
14.1	0.308936	-0.482128
14.1167	0.308936	-0.482128
14.1333	0.308936	-0.482128
14.15	0.308936	-0.486808
14.1667	0.304255	-0.486808
14.1833	0.304255	-0.486808
14.2	0.304255	-0.486808
14.2167	0.304255	-0.486808
14.2333	0.304255	-0.486808
14.25	0.304255	-0.486808
14.2667	0.304255	-0.486808
14.2833	0.304255	-0.491489
14.3	0.299575	-0.491489
14.3167	0.299575	-0.491489
14.3333	0.299575	-0.491489
14.35	0.299575	-0.491489
14.3667	0.299575	-0.491489
14.3833	0.299575	-0.491489
14.4	0.299575	-0.49617
14.4167	0.299575	-0.49617
14.4333	0.294894	-0.49617
14.45	0.294894	-0.49617
14.4667	0.294894	-0.49617
14.4833	0.294894	-0.49617
14.5	0.294894	-0.500851
14.5167	0.294894	-0.500851
14.5333	0.294894	-0.500851
14.55	0.290213	-0.500851
14.5667	0.290213	-0.500851
14.5833	0.290213	-0.500851
14.6	0.290213	-0.500851
14.6167	0.290213	-0.505532
14.6333	0.290213	-0.505532
14.65	0.285532	-0.505532
14.6667	0.285532	-0.505532
14.6833	0.285532	-0.505532
14.7	0.285532	-0.505532
14.7167	0.285532	-0.505532
14.7333	0.285532	-0.505532
14.75	0.285532	-0.510213
14.7667	0.285532	-0.510213
14.7833	0.285532	-0.510213
14.8	0.285532	-0.510213
14.8167	0.285532	-0.510213
14.8333	0.285532	-0.510213
14.85	0.285532	-0.510213
14.8667	0.285532	-0.514894
14.8833	0.280851	-0.514894
14.9	0.280851	-0.514894
14.9167	0.285532	-0.514894
14.9333	0.285532	-0.514894
14.95	0.280851	-0.519575
14.9667	0.280851	-0.519575
14.9833	0.280851	-0.519575
15	0.280851	-0.519575
15.0167	0.280851	-0.519575
15.0333	0.280851	-0.519575
15.05	0.280851	-0.519575
15.0667	0.280851	-0.524255
15.0833	0.285532	-0.524255
15.1	0.285532	-0.524255
15.1167	0.285532	-0.524255
15.1333	0.285532	-0.524255
15.15	0.285532	-0.524255
15.1667	0.285532	-0.528936
15.1833	0.285532	-0.528936
15.2	0.285532	-0.528936
15.2167	0.285532	-0.528936
15.2333	0.285532	-0.528936
15.25	0.285532	-0.528936
15.2667	0.285532	-0.528936
15.2833	0.285532	-0.528936
15.3	0.280851	-0.533617
15.3167	0.285532	-0.533617
15.3333	0.285532	-0.533617
15.35	0.280851	-0.533617
15.3667	0.280851	-0.533617
15.3833	0.280851	-0.533617
15.4	0.280851	-0.533617
15.4167	0.280851	-0.533617
15.4333	0.280851	-0.538298
15.45	0.280851	-0.538298
15.4667	0.280851	-0.538298
15.4833	0.280851	-0.538298
15.5	0.280851	-0.538298
15.5167	0.280851	-0.538298
15.5333	0.280851	-0.538298
15.55	0.280851	-0.538298
15.5667	0.280851	-0.538298
15.5833	0.280851	-0.538298
15.6	0.280851	-0.538298
15.6167	0.280851	-0.542979
15.6333	0.280851	-0.542979
15.65	0.27617	-0.542979
15.6667	0.27617	-0.542979
15.6833	0.27617	-0.542979
15.7	0.27617	-0.542979
15.7167	0.27617	-0.542979
15.7333	0.27617	-0.542979
15.75	0.27617	-0.542979
15.7667	0.27617	-0.54766
15.7833	0.27617	-0.542979
15.8	0.27617	-0.54766
15.8167	0.27617	-0.54766
15.8333	0.27617	-0.54766
15.85	0.27617	-0.54766
15.8667	0.27617	-0.54766
15.8833	0.27617	-0.54766
15.9	0.27617	-0.54766
15.9167	0.27617	-0.54766
15.9333	0.27617	-0.54766
15.95	0.27617	-0.54766
15.9667	0.27617	-0.55234
15.9833	0.27617	-0.55234
16	0.27617	-0.55234
16.0167	0.27617	-0.55234
16.0333	0.27617	-0.55234
16.05	0.27617	-0.55234
16.0667	0.27617	-0.55234
16.0833	0.27617	-0.55234
16.1	0.27617	-0.55234
16.1167	0.27617	-0.55234
16.1333	0.27617	-0.557021
16.15	0.27617	-0.55234
16.1667	0.27617	-0.557021
16.1833	0.27617	-0.557021
16.2	0.27617	-0.557021
16.2167	0.27617	-0.557021
16.2333	0.27617	-0.557021
16.25	0.27617	-0.557021
16.2667	0.27617	-0.557021
16.2833	0.27617	-0.557021
16.3	0.27617	-0.557021
16.3167	0.27617	-0.557021
16.3333	0.27617	-0.561702
16.35	0.27617	-0.561702
16.3667	0.27617	-0.561702
16.3833	0.27617	-0.561702
16.4	0.27617	-0.561702
16.4167	0.27617	-0.561702
16.4333	0.27617	-0.561702
16.45	0.27617	-0.561702
16.4667	0.27617	-0.561702
16.4833	0.27617	-0.561702
16.5	0.27617	-0.561702
16.5167	0.27617	-0.561702
16.5333	0.27617	-0.561702
16.55	0.27617	-0.561702
16.5667	0.27617	-0.566383
16.5833	0.27617	-0.566383
16.6	0.27617	-0.566383
16.6167	0.27617	-0.561702
16.6333	0.27617	-0.566383
16.65	0.27617	-0.566383
16.6667	0.27617	-0.566383
16.6833	0.27617	-0.566383
16.7	0.280851	-0.566383
16.7167	0.280851	-0.566383
16.7333	0.280851	-0.566383
16.75	0.280851	-0.566383
16.7667	0.280851	-0.566383
16.7833	0.280851	-0.566383
16.8	0.280851	-0.566383
16.8167	0.280851	-0.566383
16.8333	0.280851	-0.566383
16.85	0.280851	-0.566383
16.8667	0.280851	-0.566383
16.8833	0.280851	-0.566383
16.9	0.280851	-0.571064
16.9167	0.280851	-0.571064
16.9333	0.280851	-0.571064
16.95	0.280851	-0.571064
16.9667	0.280851	-0.571064
16.9833	0.280851	-0.571064
17	0.280851	-0.571064
17.0167	0.285532	-0.571064
17.0333	0.285532	-0.571064
17.05	0.285532	-0.575745
17.0667	0.285532	-0.575745
17.0833	0.285532	-0.575745
17.1	0.285532	-0.575745
17.1167	0.285532	-0.575745
17.1333	0.285532	-0.575745
17.15	0.285532	-0.575745
17.1667	0.285532	-0.580426
17.1833	0.285532	-0.580426
17.2	0.285532	-0.580426
17.2167	0.285532	-0.580426
17.2333	0.285532	-0.580426
17.25	0.285532	-0.580426
17.2667	0.285532	-0.580426
17.2833	0.285532	-0.585106
17.3	0.285532	-0.585106
17.3167	0.285532	-0.585106
17.3333	0.285532	-0.585106
17.35	0.285532	-0.585106
17.3667	0.290213	-0.589787
17.3833	0.290213	-0.589787
17.4	0.290213	-0.589787
17.4167	0.290213	-0.589787
17.4333	0.290213	-0.589787
17.45	0.290213	-0.589787
17.4667	0.290213	-0.594468
17.4833	0.290213	-0.594468
17.5	0.290213	-0.594468
17.5167	0.290213	-0.594468
17.5333	0.290213	-0.594468
17.55	0.290213	-0.594468
17.5667	0.290213	-0.594468
17.5833	0.290213	-0.599149
17.6	0.290213	-0.599149
17.6167	0.294894	-0.599149
17.6333	0.294894	-0.599149
17.65	0.294894	-0.599149
17.6667	0.294894	-0.599149
17.6833	0.294894	-0.599149
17.7	0.294894	-0.599149
17.7167	0.294894	-0.60383
17.7333	0.294894	-0.60383
17.75	0.294894	-0.60383
17.7667	0.294894	-0.60383
17.7833	0.294894	-0.60383
17.8	0.294894	-0.60383
17.8167	0.294894	-0.60383
17.8333	0.294894	-0.60383
17.85	0.294894	-0.60383
17.8667	0.299575	-0.60383
17.8833	0.299575	-0.60383
17.9	0.299575	-0.608511
17.9167	0.299575	-0.608511
17.9333	0.299575	-0.608511
17.95	0.299575	-0.608511
17.9667	0.299575	-0.608511
17.9833	0.299575	-0.608511
18	0.299575	-0.608511
18.0167	0.299575	-0.608511
18.0333	0.299575	-0.608511
18.05	0.299575	-0.608511
18.0667	0.299575	-0.608511
18.0833	0.304255	-0.608511
18.1	0.304255	-0.608511
18.1167	0.304255	-0.608511
18.1333	0.304255	-0.613192
18.15	0.304255	-0.613192
18.1667	0.304255	-0.613192
18.1833	0.304255	-0.613192
18.2	0.304255	-0.613192
18.2167	0.304255	-0.613192
18.2333	0.308936	-0.613192
18.25	0.308936	-0.613192
18.2667	0.308936	-0.613192
18.2833	0.308936	-0.613192
18.3	0.308936	-0.613192
18.3167	0.308936	-0.613192
18.3333	0.308936	-0.617872
18.35	0.308936	-0.617872
18.3667	0.308936	-0.617872
18.3833	0.308936	-0.617872
18.4	0.308936	-0.617872
18.4167	0.308936	-0.617872
18.4333	0.308936	-0.617872
18.45	0.313617	-0.617872
18.4667	0.313617	-0.617872
18.4833	0.313617	-0.617872
18.5	0.313617	-0.622553
18.5167	0.313617	-0.622553
18.5333	0.313617	-0.622553
18.55	0.313617	-0.622553
18.5667	0.313617	-0.622553
18.5833	0.313617	-0.622553
18.6	0.318298	-0.622553
18.6167	0.318298	-0.622553
18.6333	0.318298	-0.622553
18.65	0.318298	-0.622553
18.6667	0.318298	-0.627234
18.6833	0.318298	-0.627234
18.7	0.318298	-0.627234
18.7167	0.318298	-0.627234
18.7333	0.318298	-0.627234
18.75	0.318298	-0.627234
18.7667	0.322979	-0.627234
18.7833	0.322979	-0.627234
18.8	0.322979	-0.627234
18.8167	0.322979	-0.627234
18.8333	0.322979	-0.627234
18.85	0.322979	-0.631915
18.8667	0.32766	-0.631915
18.8833	0.32766	-0.631915
18.9	0.32766	-0.631915
18.9167	0.32766	-0.631915
18.9333	0.32766	-0.631915
18.95	0.32766	-0.631915
18.9667	0.33234	-0.631915
18.9833	0.33234	-0.631915
19	0.33234	-0.631915
19.0167	0.33234	-0.631915
19.0333	0.33234	-0.631915
19.05	0.337021	-0.631915
19.0667	0.337021	-0.631915
19.0833	0.337021	-0.631915
19.1	0.337021	-0.636596
19.1167	0.341702	-0.636596
19.1333	0.341702	-0.636596
19.15	0.341702	-0.636596
19.1667	0.341702	-0.636596
19.1833	0.341702	-0.636596
19.2	0.346383	-0.636596
19.2167	0.346383	-0.636596
19.2333	0.346383	-0.636596
19.25	0.346383	-0.636596
19.2667	0.351064	-0.636596
19.2833	0.351064	-0.636596
19.3	0.351064	-0.636596
19.3167	0.351064	-0.636596
19.3333	0.355745	-0.636596
19.35	0.355745	-0.636596
19.3667	0.355745	-0.641277
19.3833	0.360426	-0.641277
19.4	0.360426	-0.641277
19.4167	0.360426	-0.641277
19.4333	0.360426	-0.641277
19.45	0.360426	-0.641277
19.4667	0.365106	-0.641277
19.4833	0.365106	-0.641277
19.5	0.365106	-0.641277
19.5167	0.369787	-0.641277
19.5333	0.369787	-0.641277
19.55	0.369787	-0.641277
19.5667	0.369787	-0.645957
19.5833	0.374468	-0.645957
19.6	0.374468	-0.645957
19.6167	0.374468	-0.645957
19.6333	0.374468	-0.645957
19.65	0.379149	-0.645957
19.6667	0.379149	-0.645957
19.6833	0.379149	-0.645957
19.7	0.38383	-0.645957
19.7167	0.38383	-0.645957
19.7333	0.38383	-0.645957
19.75	0.388511	-0.645957
19.7667	0.388511	-0.650638
19.7833	0.388511	-0.650638
19.8	0.393192	-0.650638
19.8167	0.393192	-0.650638
19.8333	0.397872	-0.650638
19.85	0.397872	-0.650638
19.8667	0.402553	-0.650638
19.8833	0.402553	-0.650638
19.9	0.407234	-0.650638
19.9167	0.411915	-0.655319
19.9333	0.411915	-0.655319
19.95	0.416596	-0.655319
19.9667	0.421277	-0.655319
19.9833	0.425957	-0.655319
20	0.425957	-0.655319
20.0167	0.430638	-0.655319
20.0333	0.435319	-0.655319
20.05	0.44	-0.655319
20.0667	0.444681	-0.66
20.0833	0.449362	-0.66
20.1	0.458723	-0.66
20.1167	0.463404	-0.66
20.1333	0.468085	-0.66
20.15	0.477447	-0.66
20.1667	0.486808	-0.66
20.1833	0.491489	-0.66
20.2	0.500851	-0.66
20.2167	0.510213	-0.66
20.2333	0.519575	-0.664681
20.25	0.528936	-0.664681
20.2667	0.542979	-0.664681
20.2833	0.55234	-0.664681
20.3	0.566383	-0.664681
20.3167	0.580426	-0.664681
20.3333	0.589787	-0.664681
20.35	0.608511	-0.664681
20.3667	0.622553	-0.664681
20.3833	0.636596	-0.664681
20.4	0.655319	-0.664681
20.4167	0.669362	-0.664681
20.4333	0.688085	-0.669362
20.45	0.706808	-0.669362
20.4667	0.730213	-0.669362
20.4833	0.748936	-0.669362
20.5	0.77234	-0.669362
20.5167	0.795745	-0.669362
20.5333	0.819149	-0.669362
20.55	0.842553	-0.669362
20.5667	0.865957	-0.669362
20.5833	0.894042	-0.669362
20.6	0.917447	-0.669362
20.6167	0.945532	-0.669362
20.6333	0.973617	-0.669362
20.65	1.0017	-0.669362
20.6667	1.02979	-0.669362
20.6833	1.05787	-0.674042
20.7	1.08596	-0.674042
20.7167	1.11872	-0.674042
20.7333	1.14681	-0.674042
20.75	1.17957	-0.674042
20.7667	1.21234	-0.674042
20.7833	1.24511	-0.674042
20.8	1.27319	-0.674042
20.8167	1.30596	-0.674042
20.8333	1.33872	-0.674042
20.85	1.37149	-0.674042
20.8667	1.40426	-0.674042
20.8833	1.43234	-0.674042
20.9	1.46511	-0.674042
20.9167	1.49787	-0.674042
20.9333	1.52596	-0.674042
20.95	1.55404	-0.674042
20.9667	1.58681	-0.674042
20.9833	1.61489	-0.674042
21	1.64298	-0.674042
21.0167	1.67106	-0.678723
21.0333	1.69915	-0.678723
21.05	1.72723	-0.678723
21.0667	1.75064	-0.678723
21.0833	1.77872	-0.678723
21.1	1.80213	-0.678723
21.1167	1.82553	-0.678723
21.1333	1.84425	-0.678723
21.15	1.86766	-0.678723
21.1667	1.88638	-0.678723
21.1833	1.90511	-0.678723
21.2	1.92383	-0.678723
21.2167	1.94255	-0.678723
21.2333	1.9566	-0.678723
21.25	1.97064	-0.678723
21.2667	1.98468	-0.678723
21.2833	1.99872	-0.678723
21.3	2.00808	-0.678723
21.3167	2.01745	-0.678723
21.3333	2.02681	-0.678723
21.35	2.03617	-0.678723
21.3667	2.04553	-0.678723
21.3833	2.05021	-0.678723
21.4	2.05489	-0.678723
21.4167	2.05957	-0.683404
21.4333	2.06426	-0.678723
21.45	2.06894	-0.683404
21.4667	2.06894	-0.683404
21.4833	2.06894	-0.683404
21.5	2.06894	-0.683404
21.5167	2.06894	-0.683404
21.5333	2.06426	-0.683404
21.55	2.06426	-0.683404
21.5667	2.05957	-0.683404
21.5833	2.05489	-0.683404
21.6	2.05021	-0.683404
21.6167	2.04553	-0.683404
21.6333	2.03617	-0.683404
21.65	2.03149	-0.683404
21.6667	2.02213	-0.683404
21.6833	2.01277	-0.683404
21.7	2.00808	-0.683404
21.7167	1.99872	-0.683404
21.7333	1.98936	-0.683404
21.75	1.98	-0.683404
21.7667	1.96596	-0.683404
21.7833	1.9566	-0.683404
21.8	1.94723	-0.683404
21.8167	1.93319	-0.683404
21.8333	1.92383	-0.683404
21.85	1.90979	-0.683404
21.8667	1.89575	-0.688085
21.8833	1.88638	-0.688085
21.9	1.87234	-0.688085
21.9167	1.8583	-0.688085
21.9333	1.84425	-0.688085
21.95	1.83021	-0.688085
21.9667	1.81617	-0.688085
21.9833	1.80213	-0.688085
22	1.78808	-0.688085
22.0167	1.77404	-0.688085
22.0333	1.76	-0.688085
22.05	1.74596	-0.688085
22.0667	1.73192	-0.688085
22.0833	1.71787	-0.688085
22.1	1.70383	-0.688085
22.1167	1.68979	-0.688085
22.1333	1.67575	-0.688085
22.15	1.6617	-0.688085
22.1667	1.64766	-0.688085
22.1833	1.63362	-0.688085
22.2	1.61957	-0.688085
22.2167	1.60553	-0.692766
22.2333	1.59149	-0.692766
22.25	1.57745	-0.692766
22.2667	1.5634	-0.692766
22.2833	1.54936	-0.692766
22.3	1.53532	-0.692766
22.3167	1.52596	-0.692766
22.3333	1.51191	-0.692766
22.35	1.49787	-0.688085
22.3667	1.48383	-0.692766
22.3833	1.46979	-0.692766
22.4	1.45575	-0.692766
22.4167	1.44638	-0.692766
22.4333	1.43234	-0.692766
22.45	1.42298	-0.692766
22.4667	1.40894	-0.692766
22.4833	1.39489	-0.692766
22.5	1.38553	-0.692766
22.5167	1.37149	-0.692766
22.5333	1.36213	-0.692766
22.55	1.34808	-0.692766
22.5667	1.33872	-0.692766
22.5833	1.32468	-0.692766
22.6	1.31532	-0.692766
22.6167	1.30128	-0.692766
22.6333	1.29191	-0.692766
22.65	1.28255	-0.692766
22.6667	1.26851	-0.692766
22.6833	1.25915	-0.692766
22.7	1.24979	-0.692766
22.7167	1.24043	-0.692766
22.7333	1.23106	-0.688085
22.75	1.2217	-0.688085
22.7667	1.20766	-0.688085
22.7833	1.1983	-0.688085
22.8	1.18894	-0.688085
22.8167	1.17957	-0.688085
22.8333	1.17021	-0.688085
22.85	1.16553	-0.688085
22.8667	1.15617	-0.688085
22.8833	1.14681	-0.688085
22.9	1.13745	-0.688085
22.9167	1.12809	-0.688085
22.9333	1.11872	-0.688085
22.95	1.11404	-0.688085
22.9667	1.10468	-0.688085
22.9833	1.09532	-0.688085
23	1.09064	-0.688085
23.0167	1.08128	-0.688085
23.0333	1.0766	-0.688085
23.05	1.06723	-0.688085
23.0667	1.06255	-0.688085
23.0833	1.05319	-0.688085
23.1	1.04383	-0.688085
23.1167	1.03915	-0.683404
23.1333	1.03447	-0.683404
23.15	1.02511	-0.683404
23.1667	1.02043	-0.683404
23.1833	1.01106	-0.683404
23.2	1.00638	-0.683404
23.2167	1.0017	-0.683404
23.2333	0.99234	-0.683404
23.25	0.98766	-0.683404
23.2667	0.982979	-0.683404
23.2833	0.973617	-0.683404
23.3	0.968936	-0.683404
23.3167	0.964255	-0.683404
23.3333	0.959574	-0.683404
23.35	0.954894	-0.683404
23.3667	0.950213	-0.683404
23.3833	0.945532	-0.683404
23.4	0.940851	-0.683404
23.4167	0.93617	-0.683404
23.4333	0.926809	-0.683404
23.45	0.922128	-0.683404
23.4667	0.917447	-0.683404
23.4833	0.912766	-0.683404
23.5	0.912766	-0.683404
23.5167	0.908085	-0.683404
23.5333	0.903404	-0.683404
23.55	0.898723	-0.683404
23.5667	0.894042	-0.683404
23.5833	0.889362	-0.683404
23.6	0.884681	-0.683404
23.6167	0.884681	-0.683404
23.6333	0.88	-0.683404
23.65	0.875319	-0.683404
23.6667	0.870638	-0.683404
23.6833	0.870638	-0.683404
23.7	0.865957	-0.683404
23.7167	0.861277	-0.683404
23.7333	0.856596	-0.683404
23.75	0.856596	-0.683404
23.7667	0.851915	-0.683404
23.7833	0.847234	-0.683404
23.8	0.847234	-0.683404
23.8167	0.842553	-0.683404
23.8333	0.837872	-0.683404
23.85	0.837872	-0.683404
23.8667	0.833191	-0.683404
23.8833	0.828511	-0.683404
23.9	0.828511	-0.683404
23.9167	0.82383	-0.683404
23.9333	0.82383	-0.683404
23.95	0.819149	-0.683404
23.9667	0.819149	-0.683404
23.9833	0.814468	-0.683404
24	0.809787	-0.683404
24.0167	0.809787	-0.683404
24.0333	0.805106	-0.683404
24.05	0.805106	-0.683404
24.0667	0.800426	-0.683404
24.0833	0.800426	-0.683404
24.1	0.795745	-0.683404
24.1167	0.791064	-0.683404
24.1333	0.791064	-0.683404
24.15	0.791064	-0.683404
24.1667	0.786383	-0.683404
24.1833	0.781702	-0.683404
24.2	0.781702	-0.683404
24.2167	0.777021	-0.683404
24.2333	0.777021	-0.683404
24.25	0.77234	-0.683404
24.2667	0.77234	-0.683404
24.2833	0.76766	-0.683404
24.3	0.76766	-0.683404
24.3167	0.762979	-0.683404
24.3333	0.762979	-0.683404
24.35	0.758298	-0.683404
24.3667	0.758298	-0.683404
24.3833	0.753617	-0.683404
24.4	0.753617	-0.683404
24.4167	0.753617	-0.683404
24.4333	0.748936	-0.683404
24.45	0.748936	-0.683404
24.4667	0.744255	-0.683404
24.4833	0.744255	-0.683404
24.5	0.744255	-0.683404
24.5167	0.739575	-0.683404
24.5333	0.739575	-0.683404
24.55	0.734894	-0.683404
24.5667	0.734894	-0.683404
24.5833	0.734894	-0.683404
24.6	0.730213	-0.683404
24.6167	0.730213	-0.683404
24.6333	0.730213	-0.683404
24.65	0.725532	-0.683404
24.6667	0.725532	-0.683404
24.6833	0.725532	-0.683404
24.7	0.720851	-0.683404
24.7167	0.720851	-0.683404
24.7333	0.720851	-0.683404
24.75	0.720851	-0.683404
24.7667	0.71617	-0.683404
24.7833	0.71617	-0.683404
24.8	0.71617	-0.683404
24.8167	0.71617	-0.683404
24.8333	0.71617	-0.683404
24.85	0.71617	-0.683404
24.8667	0.711489	-0.678723
24.8833	0.711489	-0.678723
24.9	0.711489	-0.678723
24.9167	0.711489	-0.678723
24.9333	0.711489	-0.678723
24.95	0.711489	-0.678723
24.9667	0.711489	-0.678723
24.9833	0.706808	-0.678723
25	0.706808	-0.678723
25.0167	0.706808	-0.674042
25.0333	0.706808	-0.674042
25.05	0.702128	-0.674042
25.0667	0.702128	-0.674042
25.0833	0.702128	-0.674042
25.1	0.702128	-0.669362
25.1167	0.697447	-0.669362
25.1333	0.697447	-0.669362
25.15	0.697447	-0.669362
25.1667	0.697447	-0.664681
25.1833	0.692766	-0.664681
25.2	0.692766	-0.664681
25.2167	0.692766	-0.664681
25.2333	0.688085	-0.664681
25.25	0.688085	-0.66
25.2667	0.688085	-0.66
25.2833	0.683404	-0.66
25.3	0.683404	-0.655319
25.3167	0.678723	-0.655319
25.3333	0.678723	-0.655319
25.35	0.678723	-0.650638
25.3667	0.674042	-0.650638
25.3833	0.674042	-0.650638
25.4	0.674042	-0.645957
25.4167	0.669362	-0.645957
25.4333	0.669362	-0.645957
25.45	0.664681	-0.645957
25.4667	0.664681	-0.641277
25.4833	0.66	-0.641277
25.5	0.66	-0.636596
25.5167	0.66	-0.636596
25.5333	0.655319	-0.636596
25.55	0.655319	-0.631915
25.5667	0.650638	-0.631915
25.5833	0.650638	-0.627234
25.6	0.645957	-0.627234
25.6167	0.645957	-0.627234
25.6333	0.641277	-0.622553
25.65	0.641277	-0.622553
25.6667	0.636596	-0.617872
25.6833	0.636596	-0.617872
25.7	0.631915	-0.617872
25.7167	0.631915	-0.613192
25.7333	0.627234	-0.613192
25.75	0.627234	-0.608511
25.7667	0.627234	-0.608511
25.7833	0.622553	-0.608511
25.8	0.622553	-0.60383
25.8167	0.617872	-0.60383
25.8333	0.617872	-0.599149
25.85	0.613192	-0.599149
25.8667	0.613192	-0.594468
25.8833	0.608511	-0.594468
25.9	0.608511	-0.594468
25.9167	0.60383	-0.589787
25.9333	0.60383	-0.585106
25.95	0.599149	-0.585106
25.9667	0.599149	-0.580426
25.9833	0.594468	-0.580426
26	0.594468	-0.575745
26.0167	0.589787	-0.575745
26.0333	0.589787	-0.571064
26.05	0.585106	-0.571064
26.0667	0.585106	-0.566383
26.0833	0.580426	-0.566383
26.1	0.580426	-0.561702
26.1167	0.575745	-0.557021
26.1333	0.571064	-0.557021
26.15	0.571064	-0.55234
26.1667	0.566383	-0.55234
26.1833	0.566383	-0.54766
26.2	0.561702	-0.542979
26.2167	0.561702	-0.542979
26.2333	0.557021	-0.538298
26.25	0.557021	-0.533617
26.2667	0.557021	-0.533617
26.2833	0.55234	-0.528936
26.3	0.55234	-0.524255
26.3167	0.54766	-0.519575
26.3333	0.54766	-0.519575
26.35	0.54766	-0.514894
26.3667	0.542979	-0.510213
26.3833	0.542979	-0.505532
26.4	0.538298	-0.505532
26.4167	0.538298	-0.500851
26.4333	0.538298	-0.49617
26.45	0.538298	-0.491489
26.4667	0.533617	-0.486808
26.4833	0.533617	-0.486808
26.5	0.533617	-0.482128
26.5167	0.533617	-0.477447
26.5333	0.533617	-0.472766
26.55	0.528936	-0.468085
26.5667	0.528936	-0.463404
26.5833	0.528936	-0.463404
26.6	0.528936	-0.458723
26.6167	0.528936	-0.454043
26.6333	0.528936	-0.449362
26.65	0.528936	-0.444681
26.6667	0.528936	-0.44
26.6833	0.528936	-0.44
26.7	0.528936	-0.435319
26.7167	0.528936	-0.430638
26.7333	0.528936	-0.425957
26.75	0.528936	-0.421277
26.7667	0.528936	-0.416596
26.7833	0.528936	-0.416596
26.8	0.528936	-0.411915
26.8167	0.528936	-0.407234
26.8333	0.533617	-0.402553
26.85	0.533617	-0.397872
26.8667	0.533617	-0.393192
26.8833	0.533617	-0.393192
26.9	0.533617	-0.388511
26.9167	0.533617	-0.38383
26.9333	0.533617	-0.379149
26.95	0.533617	-0.374468
26.9667	0.533617	-0.374468
26.9833	0.533617	-0.369787
27	0.533617	-0.365106
27.0167	0.533617	-0.360426
27.0333	0.528936	-0.355745
27.05	0.528936	-0.351064
27.0667	0.528936	-0.346383
27.0833	0.528936	-0.346383
27.1	0.528936	-0.341702
27.1167	0.524255	-0.337021
27.1333	0.524255	-0.33234
27.15	0.524255	-0.32766
27.1667	0.519575	-0.322979
27.1833	0.519575	-0.318298
27.2	0.519575	-0.313617
27.2167	0.514894	-0.313617
27.2333	0.514894	-0.308936
27.25	0.510213	-0.304255
27.2667	0.510213	-0.299575
27.2833	0.510213	-0.294894
27.3	0.505532	-0.290213
27.3167	0.505532	-0.285532
27.3333	0.500851	-0.280851
27.35	0.49617	-0.27617
27.3667	0.49617	-0.271489
27.3833	0.491489	-0.266809
27.4	0.491489	-0.262128
27.4167	0.486808	-0.257447
27.4333	0.486808	-0.252766
27.45	0.482128	-0.248085
27.4667	0.482128	-0.243404
27.4833	0.477447	-0.234043
27.5	0.472766	-0.229362
27.5167	0.472766	-0.224681
27.5333	0.468085	-0.22
27.55	0.463404	-0.215319
27.5667	0.463404	-0.210638
27.5833	0.458723	-0.201277
27.6	0.454043	-0.196596
27.6167	0.454043	-0.191915
27.6333	0.449362	-0.187234
27.65	0.444681	-0.177872
27.6667	0.444681	-0.173191
27.6833	0.44	-0.168511
27.7	0.435319	-0.159149
27.7167	0.435319	-0.154468
27.7333	0.430638	-0.149787
27.75	0.425957	-0.140426
27.7667	0.425957	-0.135745
27.7833	0.421277	-0.131064
27.8	0.416596	-0.121702
27.8167	0.411915	-0.117021
27.8333	0.407234	-0.10766
27.85	0.407234	-0.102979
27.8667	0.402553	-0.093617
27.8833	0.397872	-0.0889362
27.9	0.393192	-0.0795745
27.9167	0.393192	-0.0748936
27.9333	0.388511	-0.0655319
27.95	0.38383	-0.0608511
27.9667	0.379149	-0.0514894
27.9833	0.379149	-0.0468085
28	0.374468	-0.0374468
28.0167	0.369787	-0.032766
28.0333	0.365106	-0.0234043
28.05	0.365106	-0.0140426
28.0667	0.360426	-0.0093617
28.0833	0.355745	0
28.1	0.351064	0.00468085
28.1167	0.351064	0.0140426
28.1333	0.346383	0.0234043
28.15	0.341702	0.0280851
28.1667	0.337021	0.0374468
28.1833	0.33234	0.0468085
28.2	0.33234	0.0514894
28.2167	0.32766	0.0608511
28.2333	0.322979	0.0702128
28.25	0.322979	0.0748936
28.2667	0.318298	0.0842553
28.2833	0.313617	0.093617
28.3	0.313617	0.102979
28.3167	0.308936	0.10766
28.3333	0.304255	0.117021
28.35	0.304255	0.126383
28.3667	0.299575	0.135745
28.3833	0.294894	0.140426
28.4	0.294894	0.149787
28.4167	0.290213	0.159149
28.4333	0.290213	0.16383
28.45	0.285532	0.173191
28.4667	0.285532	0.182553
28.4833	0.280851	0.187234
28.5	0.280851	0.196596
28.5167	0.27617	0.205957
28.5333	0.27617	0.210638
28.55	0.271489	0.22
28.5667	0.271489	0.229362
28.5833	0.271489	0.238723
28.6	0.266809	0.243404
28.6167	0.266809	0.252766
28.6333	0.266809	0.262128
28.65	0.262128	0.271489
28.6667	0.262128	0.27617
28.6833	0.262128	0.285532
28.7	0.257447	0.294894
28.7167	0.257447	0.304255
28.7333	0.257447	0.313617
28.75	0.257447	0.322979
28.7667	0.257447	0.33234
28.7833	0.252766	0.341702
28.8	0.252766	0.351064
28.8167	0.252766	0.360426
28.8333	0.252766	0.369787
28.85	0.252766	0.38383
28.8667	0.252766	0.393192
28.8833	0.252766	0.407234
28.9	0.252766	0.416596
28.9167	0.252766	0.430638
28.9333	0.252766	0.444681
28.95	0.252766	0.458723
28.9667	0.252766	0.472766
28.9833	0.252766	0.486808
29	0.248085	0.500851
29.0167	0.252766	0.514894
29.0333	0.248085	0.533617
29.05	0.252766	0.55234
29.0667	0.252766	0.566383
29.0833	0.252766	0.585106
29.1	0.252766	0.60383
29.1167	0.252766	0.622553
29.1333	0.252766	0.636596
29.15	0.252766	0.655319
29.1667	0.252766	0.674042
29.1833	0.252766	0.692766
29.2	0.252766	0.711489
29.2167	0.252766	0.730213
29.2333	0.252766	0.748936
29.25	0.252766	0.762979
29.2667	0.252766	0.781702
29.2833	0.252766	0.795745
29.3	0.252766	0.809787
29.3167	0.252766	0.82383
29.3333	0.252766	0.837872
29.35	0.252766	0.851915
29.3667	0.252766	0.861277
29.3833	0.252766	0.870638
29.4	0.252766	0.88
29.4167	0.257447	0.889362
29.4333	0.252766	0.898723
29.45	0.257447	0.903404
29.4667	0.257447	0.908085
29.4833	0.257447	0.912766
29.5	0.257447	0.917447
29.5167	0.257447	0.922128
29.5333	0.257447	0.922128
29.55	0.257447	0.922128
29.5667	0.252766	0.922128
29.5833	0.252766	0.922128
29.6	0.252766	0.917447
29.6167	0.252766	0.917447
29.6333	0.252766	0.912766
29.65	0.252766	0.908085
29.6667	0.252766	0.903404
29.6833	0.252766	0.898723
29.7	0.252766	0.894042
29.7167	0.252766	0.889362
29.7333	0.252766	0.884681
29.75	0.252766	0.88
29.7667	0.252766	0.875319
29.7833	0.252766	0.870638
29.8	0.252766	0.865957
29.8167	0.252766	0.865957
29.8333	0.252766	0.861277
29.85	0.252766	0.856596
29.8667	0.252766	0.851915
29.8833	0.252766	0.847234
29.9	0.252766	0.847234
29.9167	0.252766	0.842553
29.9333	0.252766	0.842553
29.95	0.252766	0.837872
29.9667	0.252766	0.837872
29.9833	0.252766	0.833191
30	0.252766	0.833191
30.0167	0.252766	0.833191
30.0333	0.252766	0.833191
30.05	0.252766	0.833191
30.0667	0.248085	0.828511
30.0833	0.248085	0.828511
30.1	0.248085	0.828511
30.1167	0.248085	0.828511
30.1333	0.248085	0.828511
30.15	0.248085	0.828511
30.1667	0.248085	0.828511
30.1833	0.248085	0.828511
30.2	0.248085	0.833191
30.2167	0.248085	0.833191
30.2333	0.248085	0.833191
30.25	0.248085	0.837872
30.2667	0.248085	0.837872
30.2833	0.248085	0.842553
30.3	0.248085	0.847234
30.3167	0.248085	0.851915
30.3333	0.248085	0.861277
30.35	0.248085	0.870638
30.3667	0.248085	0.88
30.3833	0.248085	0.889362
30.4	0.248085	0.903404
30.4167	0.248085	0.917447
30.4333	0.248085	0.93617
30.45	0.243404	0.954894
30.4667	0.248085	0.973617
30.4833	0.243404	0.997021
30.5	0.243404	1.02511
30.5167	0.243404	1.04851
30.5333	0.243404	1.08128
30.55	0.243404	1.11404
30.5667	0.243404	1.14213
30.5833	0.243404	1.17957
30.6	0.243404	1.21702
30.6167	0.243404	1.24979
30.6333	0.243404	1.28723
30.65	0.243404	1.32468
30.6667	0.243404	1.36681
30.6833	0.243404	1.39957
30.7	0.243404	1.43702
30.7167	0.243404	1.47447
30.7333	0.243404	1.50723
30.75	0.243404	1.54
30.7667	0.243404	1.56808
30.7833	0.243404	1.59617
30.8	0.243404	1.61957
30.8167	0.243404	1.64298
30.8333	0.243404	1.6617
30.85	0.243404	1.68043
30.8667	0.243404	1.69447
30.8833	0.243404	1.70383
30.9	0.243404	1.70851
30.9167	0.243404	1.71319
30.9333	0.243404	1.71787
30.95	0.243404	1.71319
30.9667	0.243404	1.70851
30.9833	0.243404	1.70383
31	0.243404	1.68979
31.0167	0.243404	1.68043
31.0333	0.243404	1.66638
31.05	0.243404	1.64766
31.0667	0.243404	1.62894
31.0833	0.243404	1.61021
31.1	0.243404	1.59149
31.1167	0.243404	1.56808
31.1333	0.243404	1.54468
31.15	0.243404	1.52596
31.1667	0.243404	1.50255
31.1833	0.243404	1.47915
31.2	0.243404	1.45575
31.2167	0.238723	1.43234
31.2333	0.238723	1.40426
31.25	0.238723	1.38085
31.2667	0.238723	1.36213
31.2833	0.238723	1.33872
31.3	0.238723	1.31532
31.3167	0.238723	1.2966
31.3333	0.238723	1.27787
31.35	0.238723	1.26383
31.3667	0.238723	1.24511
31.3833	0.238723	1.23106
31.4	0.238723	1.21702
31.4167	0.238723	1.20766
31.4333	0.238723	1.19362
31.45	0.238723	1.18426
31.4667	0.238723	1.17957
31.4833	0.238723	1.17021
31.5	0.238723	1.16553
31.5167	0.238723	1.16085
31.5333	0.238723	1.15617
31.55	0.238723	1.15617
31.5667	0.238723	1.15149
31.5833	0.238723	1.15149
31.6	0.238723	1.15149
31.6167	0.238723	1.14681
31.6333	0.238723	1.14681
31.65	0.238723	1.14681
31.6667	0.234043	1.14681
31.6833	0.234043	1.14681
31.7	0.234043	1.14213
31.7167	0.234043	1.14213
31.7333	0.234043	1.13745
31.75	0.234043	1.13277
31.7667	0.234043	1.12809
31.7833	0.234043	1.1234
31.8	0.234043	1.11872
31.8167	0.234043	1.11404
31.8333	0.234043	1.10468
31.85	0.234043	1.09532
31.8667	0.234043	1.08596
31.8833	0.234043	1.0766
31.9	0.234043	1.06255
31.9167	0.234043	1.05319
31.9333	0.234043	1.03915
31.95	0.234043	1.02511
31.9667	0.234043	1.01106
31.9833	0.234043	0.997021
32	0.234043	0.982979
32.0167	0.234043	0.968936
32.0333	0.234043	0.954894
32.05	0.234043	0.93617
32.0667	0.234043	0.922128
32.0833	0.234043	0.903404
32.1	0.234043	0.889362
32.1167	0.234043	0.870638
32.1333	0.234043	0.851915
32.15	0.234043	0.837872
32.1667	0.234043	0.819149
32.1833	0.234043	0.800426
32.2	0.234043	0.781702
32.2167	0.234043	0.76766
32.2333	0.234043	0.748936
32.25	0.234043	0.730213
32.2667	0.234043	0.71617
32.2833	0.234043	0.697447
32.3	0.234043	0.678723
32.3167	0.234043	0.664681
32.3333	0.234043	0.645957
32.35	0.234043	0.631915
32.3667	0.234043	0.617872
32.3833	0.234043	0.60383
32.4	0.234043	0.589787
32.4167	0.234043	0.575745
32.4333	0.234043	0.561702
32.45	0.234043	0.54766
32.4667	0.234043	0.538298
32.4833	0.234043	0.524255
32.5	0.234043	0.514894
32.5167	0.234043	0.505532
32.5333	0.234043	0.49617
32.55	0.234043	0.486808
32.5667	0.234043	0.482128
32.5833	0.234043	0.472766
32.6	0.234043	0.468085
32.6167	0.234043	0.463404
32.6333	0.234043	0.463404
32.65	0.234043	0.458723
32.6667	0.234043	0.458723
32.6833	0.234043	0.458723
32.7	0.234043	0.458723
32.7167	0.234043	0.458723
32.7333	0.234043	0.463404
32.75	0.234043	0.468085
32.7667	0.234043	0.472766
32.7833	0.234043	0.477447
32.8	0.234043	0.486808
32.8167	0.234043	0.49617
32.8333	0.234043	0.505532
32.85	0.234043	0.514894
32.8667	0.234043	0.524255
32.8833	0.234043	0.538298
32.9	0.234043	0.54766
32.9167	0.234043	0.561702
32.9333	0.234043	0.575745
32.95	0.234043	0.594468
32.9667	0.234043	0.608511
32.9833	0.234043	0.622553
33	0.234043	0.641277
33.0167	0.234043	0.66
33.0333	0.234043	0.678723
33.05	0.234043	0.697447
33.0667	0.234043	0.720851
33.0833	0.234043	0.739575
33.1	0.234043	0.762979
33.1167	0.234043	0.786383
33.1333	0.234043	0.809787
33.15	0.234043	0.837872
33.1667	0.234043	0.861277
33.1833	0.234043	0.894042
33.2	0.234043	0.922128
33.2167	0.234043	0.959574
33.2333	0.229362	0.99234
33.25	0.229362	1.02979
33.2667	0.229362	1.07191
33.2833	0.229362	1.11404
33.3	0.229362	1.16085
33.3167	0.229362	1.20766
[truncated: 701 more rows]

## Sheet: Figure 2k
	Comp-NPs			Comp-NPs+L
size	157.3	161.1	157.2	1482	1521	1608
	Comp-NPs			Comp-NPs+L
PDI	0.121	0.167	0.168	0.572	0.517	0.528

## Sheet: Figure 3d
PBS			PBS+L			NP1			NP1+L			Comp-NPs			Comp-NPs+L
1.62	0.84	0.86	1.27	1.2	2.58	1.2	0.9	0.62	1.03	1.35	1.8	1.95	1.86	2.01	9.51	6.25	8.69

## Sheet: Figure 3e
PBS			PBS+L			NP1			NP1+L			Comp-NPs			Comp-NPs+L
1.74137	0.328185	3	1.5189	0.013565	3	3.41429	0.445112	3	6.22214	0.953101	3	4.82102	0.688157	3	14.2144	1.13315	3

[truncated: 68 more sheets: Figure 3g, Figure 3j, Figure 4c, Figure 4d, Figure 4e, Figure 4g, Figure 4i, Figure 5d, Figure 5f, Figure 5h, Figure 6b, Figure 6c, Figure 6d, Figure 6e, Figure 6f, Figure 6g, Figure 6h, Figure 6i, Figure 6j, Figure 7a …]
